# Supplementary material for: Genome-Wide Discovery of Drug-Dependent Human Liver Regulatory Elements
Source: PLoS Genet. 2014 Oct 2;10(10):e1004648. doi: 10.1371/journal.pgen.1004648 (PMC4183418; doi:10.1371/journal.pgen.1004648)
Supplement: Table S1 — qPCR results for 84 genes known to be involved in drug response and RNA-seq results following vehicle or rifampin treatment. (XLSX) [file pgen.1004648.s006.xlsx]

## Sheet: qPCR
Table S1: Summary of qPCR results
Symbol	Well	AVG ΔCt (Ct(GOI) - Ave Ct (HKG))		2^-ΔCt		Fold Change	T-TEST	FDR	Comments
		RIF	DMSO	RIF	DMSO	RIF /DMSO	p value	q value
CYP3A4	E04	2.924	13.2073	0.131761	0.00010573	1246.21	0.000344491	0.00137796	A
CYP3A43	E05	9.044	13.5873	0.00189446	8.12466e-05	23.3174	2.44824e-08	2.44824e-08	A
CYP3A7	E07	7.08733	11.1807	0.0073536	0.000430808	17.0693	0.00096542	0.00579252	A
CYP2C8	D08	2.53733	5.28733	0.172261	0.0256067	6.72717	7.24867e-05	0.000144973	OKAY
CYP2A13	D04	7.674	10.1173	0.00489661	0.000900283	5.43897	0.00644643	0.0709107	A
CYP2C9	D09	2.01067	4.074	0.248158	0.059375	4.17951	0.000321395	0.000964184	OKAY
CYP24A1	C10	12.404	14.3307	0.000184512	4.85333e-05	3.80176	0.00539035	0.0539035	OKAY
CYP1A1	C06	10.1207	11.8707	0.000898206	0.000267038	3.36359	0.00123706	0.00865945	OKAY
CYP2B6	D05	5.50067	6.98067	0.0220869	0.0079179	2.78949	0.00307086	0.0276377	OKAY
CYP3A5	E06	4.814	6.27733	0.0355502	0.0128924	2.75745	0.000795286	0.00397643	OKAY
CYP2C19	D07	0.740667	1.45067	0.598463	0.365852	1.6358	0.00214465	0.0171572	OKAY
ALDH1A2	A10	12.3173	12.9873	0.000195936	0.000123147	1.59107	0.128792	0.992446	B
CYP1A2	C07	6.594	7.214	0.0103516	0.0067355	1.53688	0.236328	0.992446	OKAY
CYP21A2	C09	4.954	5.524	0.0322625	0.0217325	1.48452	0.0139023	0.166828	OKAY
ADH1C	A04	0.667333	1.13067	0.629669	0.456705	1.37872	0.480206	0.992446	OKAY
GZMB	G04	11.5507	11.924	0.000333352	0.000257347	1.29534	0.992446	0.992446	B
XDH	G12	6.81067	7.16733	0.0089081	0.00695693	1.28046	0.197982	0.992446	OKAY
ALDH8A1	B10	5.29067	5.62733	0.0255476	0.0202304	1.26284	0.139675	0.992446	OKAY
ALDH6A1	B08	3.86733	4.19067	0.0685199	0.0547625	1.25122	0.126693	0.992446	OKAY
CYP4F3	F02	5.40733	5.72733	0.023563	0.0188756	1.24833	0.1281	0.992446	OKAY
ALDH1A1	A09	-2.396	-2.08267	5.26342	4.23589	1.24258	0.161539	0.992446	OKAY
CYP27A1	D02	3.814	4.11733	0.0711003	0.0576181	1.23399	0.0868928	0.992446	OKAY
ALDH2	B01	2.04067	2.27067	0.243051	0.207234	1.17283	0.0777503	0.992446	OKAY
CYP1B1	C08	8.02733	8.24733	0.00383294	0.00329083	1.16473	0.0297403	0.416364	OKAY
CYP11A1	C01	9.18067	9.39733	0.00172323	0.00148293	1.16205	0.391369	0.992446	A
ALDH4A1	B06	3.194	3.40733	0.109272	0.094252	1.15936	0.364398	0.992446	OKAY
DPYD	F08	5.594	5.804	0.0207032	0.0178987	1.15669	0.202457	0.992446	OKAY
FMO4	G01	6.18733	6.39733	0.0137223	0.0118634	1.15669	0.461759	0.992446	OKAY
FMO5	G02	5.71067	5.90067	0.0190949	0.0167387	1.14076	0.502884	0.992446	OKAY
CYP26A1	C11	14.1073	14.2873	5.66591e-05	5.00131e-05	1.13288	0.756501	0.992446	B
CYP7B1	F05	5.28067	5.444	0.0257253	0.0229717	1.11987	0.375035	0.992446	OKAY
ADH4	A05	5.55067	5.694	0.0213345	0.0193168	1.10445	0.801686	0.992446	OKAY
ALDH7A1	B09	3.13067	3.26067	0.114176	0.104338	1.09429	0.433964	0.992446	OKAY
CYP2D6	D10	5.654	5.754	0.0198599	0.0185299	1.07177	0.786722	0.992446	OKAY
CYP27B1	D03	9.98067	10.0807	0.000989737	0.000923458	1.07177	0.987006	0.992446	B
ACTB	H05	-3.09267	-2.996	8.53072	7.97785	1.0693	0.337146	0.992446	OKAY
CYP4F12	E12	6.46067	6.55733	0.0113539	0.0106181	1.0693	0.368973	0.992446	OKAY
CYP4F2	F01	3.434	3.514	0.0925258	0.0875348	1.05702	0.337851	0.992446	OKAY
CYP4F11	E11	2.95067	3.02733	0.129348	0.122654	1.05458	0.886932	0.992446	OKAY
ALDH3A2	B03	1.62733	1.704	0.323686	0.306934	1.05458	0.521329	0.992446	OKAY
ALDH5A1	B07	5.05733	5.13067	0.0300325	0.028544	1.05214	0.583009	0.992446	OKAY
CYP2R1	E01	6.57067	6.634	0.0105204	0.0100686	1.04488	0.103316	0.992446	OKAY
ADH5	A06	1.504	1.56733	0.352574	0.337432	1.04488	0.513056	0.992446	OKAY
ALDH9A1	B11	2.854	2.90067	0.138312	0.13391	1.03288	0.566637	0.992446	OKAY
CYP8B1	F06	7.85733	7.904	0.00431228	0.00417502	1.03288	0.943149	0.992446	OKAY
AADAC	A01	2.694	2.73733	0.154534	0.149962	1.03049	0.727749	0.992446	OKAY
RPL13A	H03	0.240667	0.280667	0.846354	0.823211	1.02811	0.497588	0.992446	OKAY
B2M	H01	-1.24933	-1.22267	2.37732	2.33378	1.01866	0.387045	0.992446	OKAY
ADH6	A07	2.88067	2.85067	0.135779	0.138632	0.97942	0.832289	0.992446	OKAY
HPRT1	H02	6.00733	5.954	0.0155458	0.0161312	0.963707	0.6965	0.992446	OKAY
UCHL3	G11	3.12067	3.064	0.11497	0.119576	0.961483	0.487885	0.992446	OKAY
ALDH3B1	B04	7.98733	7.92733	0.0039407	0.00410804	0.959264	0.717485	0.992446	OKAY
ALDH1B1	A12	6.124	6.064	0.0143381	0.014947	0.959264	0.223232	0.992446	OKAY
CYP4B1	E10	11.9407	11.8573	0.000254391	0.000269518	0.943874	0.67901	0.992446	B
HSD17B10	G05	2.15733	2.06733	0.22417	0.2386	0.939523	0.176155	0.992446	OKAY
MAOA	G06	5.214	5.11733	0.026942	0.0288091	0.935191	0.549609	0.992446	OKAY
GAPDH	H04	-1.906	-2.016	3.74769	4.04461	0.926588	0.174608	0.992446	OKAY
FMO3	F12	6.16067	6.05067	0.0139783	0.0150858	0.926588	0.65855	0.992446	OKAY
DHRS2	F07	9.08733	8.974	0.0018384	0.00198864	0.92445	0.522708	0.992446	OKAY
ESD	F09	2.20067	2.08067	0.217537	0.236405	0.920188	0.0806614	0.992446	OKAY
CYP2W1	E03	10.6873	10.5473	0.000606446	0.000668246	0.907519	0.611453	0.992446	B
CYP2C18	D06	1.00067	0.844	0.499769	0.557097	0.897095	0.0148498	0.193048	OKAY
PTGS2	G09	14.514	14.3307	4.27416e-05	4.85333e-05	0.880666	0.647928	0.992446	B
MAOB	G07	4.12067	3.91733	0.0574852	0.0661859	0.868541	0.380952	0.992446	OKAY
UCHL1	G10	4.60067	4.394	0.0412156	0.0475635	0.866537	0.291996	0.992446	OKAY
GZMA	G03	13.9873	13.7673	6.15734e-05	7.17166e-05	0.858565	0.65828	0.992446	B
ADH1B	A03	2.67733	2.43733	0.15633	0.184625	0.846745	0.416691	0.992446	OKAY
ADH1A	A02	3.12067	2.84733	0.11497	0.138953	0.827406	0.407337	0.992446	OKAY
CYP2E1	D11	4.304	3.984	0.0506252	0.063197	0.80107	0.5687	0.992446	OKAY
CEL	B12	11.8173	11.494	0.000277095	0.000346706	0.799221	0.317901	0.992446	B
ALDH1A3	A11	14.6973	14.3307	3.76411e-05	4.85333e-05	0.775572	0.370973	0.992446	B
CYP4A22	E09	8.974	8.584	0.00198864	0.0026059	0.76313	0.371613	0.992446	OKAY
ALDH3A1	B02	11.264	10.8373	0.000406629	0.00054656	0.743979	0.298732	0.992446	B
CYP2S1	E02	14.8107	14.3307	3.47973e-05	4.85333e-05	0.716978	0.30729	0.992446	B
ADH7	A08	14.814	14.3307	3.4717e-05	4.85333e-05	0.715323	0.305984	0.992446	C
ALDH3B2	B05	14.814	14.3307	3.4717e-05	4.85333e-05	0.715323	0.305984	0.992446	C
CYP11B1	C02	14.814	14.3307	3.4717e-05	4.85333e-05	0.715323	0.305984	0.992446	C
CYP11B2	C03	14.814	14.3307	3.4717e-05	4.85333e-05	0.715323	0.305984	0.992446	C
CYP19A1	C05	14.814	14.3307	3.4717e-05	4.85333e-05	0.715323	0.305984	0.992446	C
CYP26C1	D01	14.814	14.3307	3.4717e-05	4.85333e-05	0.715323	0.305984	0.992446	C
CYP2F1	D12	14.814	14.3307	3.4717e-05	4.85333e-05	0.715323	0.305984	0.992446	C
CYP4F8	F03	14.814	14.3307	3.4717e-05	4.85333e-05	0.715323	0.305984	0.992446	C
FMO1	F10	14.814	14.3307	3.4717e-05	4.85333e-05	0.715323	0.305984	0.992446	C
FMO2	F11	14.814	14.3307	3.4717e-05	4.85333e-05	0.715323	0.305984	0.992446	C
PTGS1	G08	14.814	14.3307	3.4717e-05	4.85333e-05	0.715323	0.305984	0.992446	C
CYP4A11	E08	6.034	5.524	0.0152611	0.0217325	0.702222	0.177912	0.992446	OKAY
CYP17A1	C04	14.434	13.894	4.51786e-05	6.56885e-05	0.687771	0.0981247	0.992446	B
CYP7A1	F04	10.9073	10.044	0.000520674	0.000947228	0.549681	0.166689	0.992446	B
CYP26B1	C12	14.804	13.6373	3.49584e-05	7.8479e-05	0.445449	0.0764759	0.992446	B

## Sheet: RNA-seq
Table S1: Summary of RNA-seq results
Gene Name	baseMean	log2FoldChange [log2(Rif/DMSO)]	lfcSE	stat	pvalue	padj
CYP3A4	27942.3	3.49415	0.412897	139.162	4.06e-32	5.15e-28
CYP3A7	566.606	2.11664	0.380732	102.759	3.78e-24	2.4e-20
ALAS1	2981.02	-0.0497442	0.314038	80.4681	2.95e-19	1.25e-15
NFE2L2	984.649	2.03913	0.129932	65.4008	6.11e-16	1.94e-12
AGXT2L1	1102.72	-0.102091	0.378164	56.4402	5.79e-14	1.47e-10
SERPINB9	239.104	-0.376605	0.245175	55.874	7.73e-14	1.63e-10
SNAI2	62.0869	1.1787	0.15741	48.1799	3.89e-12	7.05e-09
ABCC2	11608	1.46529	0.141265	45.0926	1.88e-11	2.98e-08
UGT1A3	7145.77	2.06522	0.194354	44.1871	2.98e-11	4.21e-08
EPHB4	227.783	-0.998795	0.174897	43.6361	3.95e-11	5.02e-08
MPV17L	162.422	0.230314	0.261838	42.5904	6.75e-11	7.13e-08
UGT1A4	7683.45	2.14996	0.211502	42.67	6.48e-11	7.13e-08
UGT1A1	8932.31	2.28701	0.211405	42.4242	7.35e-11	7.17e-08
CPEB3	290.279	0.958696	0.304726	41.824	9.99e-11	9.05e-08
UGT1A5	7057.51	2.09832	0.198998	41.448	1.21e-10	1.02e-07
UGT1A10	6998.22	2.1435	0.197895	41.0804	1.46e-10	1.07e-07
UGT1A7	7013.48	2.13726	0.197433	41.241	1.35e-10	1.07e-07
UGT1A8	6997.63	2.14292	0.197987	41.0116	1.51e-10	1.07e-07
UGT1A6	8882.32	1.92013	0.169114	39.0438	4.14e-10	2.77e-07
PRODH2	235.923	0.962405	0.318038	37.9049	7.43e-10	4.49e-07
SSH1	352.427	0.270671	0.132609	37.9667	7.2e-10	4.49e-07
TSKU	1765.94	1.78045	0.332079	37.6812	8.33e-10	4.8e-07
OSTBETA	87.115	2.32948	0.602014	37.3945	9.65e-10	5.32e-07
CYP3A43	95.479	1.9499	0.500678	37.044	1.15e-09	6.1e-07
UGT1A9	7469.83	2.12621	0.196538	36.7673	1.33e-09	6.75e-07
TLR1	151.473	-0.614604	0.16275	36.2292	1.75e-09	8.56e-07
TCP10L	22.7369	0.96736	0.311698	34.9844	3.32e-09	1.56e-06
FASN	577.817	-0.941121	0.307726	34.0327	5.42e-09	2.46e-06
SGK2	348.48	0.563775	0.284975	33.7359	6.31e-09	2.76e-06
SEC14L4	200.061	0.475741	0.386656	33.2758	8e-09	3.38e-06
CALML4	105.713	0.231334	0.16905	32.8225	1.01e-08	4.13e-06
GPX2	384.317	0.619447	0.329179	32.7168	1.07e-08	4.23e-06
CA12	230.769	1.67859	0.328846	31.7005	1.8e-08	6.91e-06
CD14	415.829	1.68577	0.307719	29.9516	4.43e-08	1.65e-05
CYP3A5	11199.4	2.8782	0.362828	29.4027	5.88e-08	2.13e-05
AMOTL1	281.506	0.163167	0.220278	29.1963	6.54e-08	2.3e-05
CNTLN	343.377	1.26217	0.275088	28.9544	7.41e-08	2.54e-05
MBL2	402.293	1.48432	0.550476	28.6302	8.76e-08	2.92e-05
CYP2B6	2721.33	2.69068	0.666156	27.9978	1.21e-07	3.95e-05
ABCB1	2504.49	-0.237902	0.168603	27.3072	1.74e-07	5.5e-05
TAGLN2	1018.1	-0.905724	0.138089	27.0373	2e-07	6.17e-05
BID	380.459	0.639542	0.103773	25.9701	3.47e-07	0.000104725
ESRP2	352.869	-0.0967881	0.114399	24.1557	8.89e-07	0.000262117
KIAA1598	1169.26	0.578594	0.110013	23.9447	9.91e-07	0.000285825
SLC27A2	1595.41	0.700083	0.294548	23.4485	1.28e-06	0.000361677
PHKA1	37.645	0.0915432	0.286984	22.9777	1.64e-06	0.000451948
USP31	969.753	1.9439	0.13378	22.7938	1.8e-06	0.000486738
F13B	749.93	0.28871	0.395324	22.2424	2.4e-06	0.00063506
CNNM4	88.3465	0.212269	0.232543	22.034	2.68e-06	0.000693445
MGC39372	22.5281	0.757554	0.688654	21.9497	2.8e-06	0.000710087
AGPHD1	38.2757	0.55495	0.349014	21.8705	2.92e-06	0.000725502
SIRPA	142.537	-0.624016	0.240727	21.4525	3.63e-06	0.000884769
CALM1	2062.24	0.377711	0.0790174	21.2305	4.07e-06	0.000970115
FYCO1	435.669	0.243757	0.168573	21.2036	4.13e-06	0.000970115
DAG1	694.726	0.0728249	0.105896	21.1016	4.36e-06	0.00100458
ME1	356.119	-0.512344	0.267642	20.8114	5.07e-06	0.00113144
PGD	395.417	-1.07298	0.231379	20.8053	5.08e-06	0.00113144
GNAI1	475.528	0.490393	0.113888	20.5774	5.73e-06	0.00125252
USP2	14.7159	0.11314	0.487231	20.4767	6.04e-06	0.00129777
CPN1	104.748	-0.324526	0.163822	20.2265	6.88e-06	0.00137104
DHCR24	4452.22	0.700874	0.17688	20.2666	6.74e-06	0.00137104
TBCA	367.471	-0.69092	0.0855001	20.2498	6.8e-06	0.00137104
TLE6	22.2959	0.221619	0.429435	20.307	6.6e-06	0.00137104
TP53INP2	77.7631	0.21151	0.26135	20.216	6.92e-06	0.00137104
BCL7A	56.2908	0.323141	0.189266	20.0715	7.46e-06	0.00145582
EPHX1	2118.25	0.844646	0.386625	20.0129	7.69e-06	0.00147842
GAL3ST1	25.4466	0.754783	0.309907	19.8642	8.31e-06	0.00156898
THRSP	967.268	1.15769	0.57126	19.8421	8.41e-06	0.00156898
CLIP1	2605.8	0.417446	0.137218	18.7276	1.51e-05	0.00273246
CYP4F3	1725.71	1.45081	0.254756	18.735	1.5e-05	0.00273246
RHOB	2100.65	0.60957	0.118347	18.5618	1.64e-05	0.00293876
TSC2	121.78	-1.11021	0.0964523	18.4521	1.74e-05	0.00306953
FAM46C	126.224	2.73362	0.269231	18.4128	1.78e-05	0.00309064
ASXL2	258.224	0.200344	0.10207	18.2833	1.9e-05	0.00326325
OAS1	359.116	0.352208	0.144646	17.689	2.6e-05	0.00439953
HSD17B2	915.439	1.59694	0.178369	17.5199	2.84e-05	0.00474556
SLC5A12	11.7223	4.0343	1.0489	17.2366	3.3e-05	0.00543657
SMPDL3A	731.401	1.48581	0.206736	17.0769	3.59e-05	0.00583789
POR	922.118	-0.456265	0.301467	16.9603	3.82e-05	0.00612879
BIN1	289.266	-2.357	0.171953	16.8206	4.11e-05	0.00643412
RNF125	332.985	1.32658	0.229883	16.8314	4.09e-05	0.00643412
GPR88	50.4086	0.360494	0.432443	16.5302	4.79e-05	0.00740707
FOXP4	32.4914	-1.83615	0.227511	16.4993	4.87e-05	0.00743815
SORBS2	1723.25	0.390754	0.128664	16.4302	5.05e-05	0.00762224
CFL2	2085.34	0.871662	0.121034	16.1287	5.92e-05	0.00875567
FRMD4A	64.4084	0.766719	0.29207	16.1229	5.94e-05	0.00875567
ZNRF2	403.169	1.09695	0.15521	15.8707	6.78e-05	0.00988838
IRF6	652.038	0.290298	0.150241	15.8164	6.98e-05	0.0100609
ROS1	44.5685	1.94035	0.63024	15.6599	7.58e-05	0.0108056
FAM20B	586.353	0.832242	0.119643	15.6196	7.74e-05	0.0109157
GATA4	53.8032	-0.341772	0.174682	15.5164	8.18e-05	0.0114018
ACLY	1845.2	1.04654	0.0979591	15.3304	9.03e-05	0.0122706
AMDHD1	376.173	-0.818351	0.187271	15.3479	8.94e-05	0.0122706
PTPRF	709.327	-0.212545	0.183288	15.3163	9.09e-05	0.0122706
CYP21A2	11.395	-2.57485	0.375357	15.2565	9.39e-05	0.0125321
CYP2B7P1	286.847	0.00518045	0.778503	15.2054	9.64e-05	0.0126158
MAP3K14	59.18	-0.646437	0.264412	15.2045	9.65e-05	0.0126158
GJB2	401.45	1.01726	0.182313	15.1721	9.81e-05	0.0127032
ARPP19	1653.34	0.863916	0.0885724	15.137	0.0001	0.0128109
TRAF7	257.556	-0.953458	0.18089	15.1013	0.000101893	0.0129251
GPSM2	25.7318	-1.77907	0.271545	15.029	0.000105873	0.013297
TOLLIP	218.947	0.409832	0.0869256	14.9598	0.000109826	0.0136583
DOCK9	434.359	0.446318	0.134	14.8978	0.000113493	0.0137111
DUS1L	203.096	-1.40852	0.107311	14.9341	0.000111335	0.0137111
MYO9B	157.565	-0.827104	0.136558	14.9129	0.000112591	0.0137111
C10orf10	101.494	0.594143	0.198633	14.82	0.000118273	0.0140214
TRPV4	130.322	1.05161	0.25087	14.8292	0.000117698	0.0140214
SLC25A22	71.2021	-1.17967	0.195012	14.7498	0.000122761	0.0144187
SLCO2B1	552.758	1.12262	0.201657	14.732	0.000123923	0.0144217
RAI14	492.583	-1.08303	0.138473	14.7145	0.00012508	0.014424
TSPAN1	34.0851	1.23613	0.357572	14.3907	0.000148533	0.0169743
CXADR	1362.95	0.988684	0.152909	14.3446	0.000152216	0.0170873
CYP2C8	10206.9	2.79254	0.520891	14.3455	0.000152145	0.0170873
DIO1	795.951	0.705401	0.429816	14.2926	0.000156479	0.0174117
POC1A	10.8817	0.450171	0.401338	14.1286	0.000170725	0.0188317
IGF1	481.394	-0.944718	0.300262	14.0821	0.000175	0.0191368
NR6A1	13.8483	-0.441298	0.310599	13.9964	0.000183162	0.0198582
CFHR5	235.872	1.50696	0.378502	13.8855	0.000194289	0.0208861
VSIG10L	13.0399	-0.528021	0.428113	13.8389	0.000199171	0.021231
CRYAA	11.7872	-1.18223	0.444607	13.7879	0.000204651	0.0214545
PGM2	601.887	1.18431	0.206197	13.7979	0.000203565	0.0214545
SHANK2	111.04	-0.527841	0.178582	13.7443	0.000209456	0.0217782
FN1	18446.3	-0.143274	0.158381	13.6545	0.000219711	0.0226588
CLDN15	25.6535	0.806448	0.244503	13.6366	0.000221813	0.0226911
CYP2A13	22.1925	4.57266	0.854996	13.6083	0.000225189	0.0228522
KEAP1	133.208	0.48895	0.163331	13.5153	0.000236628	0.0236348
TM4SF4	4817.09	0.0319833	0.191828	13.522	0.000235778	0.0236348
SP3	950.319	0.622671	0.0988498	13.4497	0.000245044	0.0242843
SEMA4G	222.289	0.762915	0.234065	13.4331	0.00024723	0.0243109
LSR	174.678	-0.300649	0.174928	13.4148	0.000249653	0.0243603
IPO13	118.014	0.36579	0.11631	13.3032	0.000264949	0.0256556
CYP2A7	155.108	-0.189179	0.73616	13.1357	0.000289725	0.0276769
IDI1	2792.59	2.11098	0.102233	13.1187	0.000292369	0.0276769
WEE1	803.296	0.646731	0.205573	13.122	0.000291848	0.0276769
SLC23A2	273.619	-0.151288	0.232733	13.0308	0.000306418	0.0287919
RHBDD2	113.119	0.55129	0.16917	12.9012	0.00032837	0.0306277
TPM3	1493.95	-1.22278	0.099441	12.8681	0.000334229	0.0309467
SNX33	141.119	0.631935	0.174863	12.8475	0.000337924	0.0310621
AIFM2	178.209	0.823229	0.13358	12.7792	0.000350488	0.0319852
CPNE8	693.509	1.38881	0.165292	12.7593	0.000354243	0.0320969
AASS	643.588	0.576399	0.2359	12.7257	0.000360661	0.0324467
KLHL21	108.865	0.919228	0.184316	12.6232	0.000380988	0.034034
MTMR11	252.236	1.60445	0.281096	12.593	0.0003872	0.0341085
NEK3	62.573	-0.298162	0.150744	12.5987	0.000386016	0.0341085
MTR	457.09	-0.0984354	0.140516	12.4949	0.000408064	0.0356986
CUTC	317.214	0.602262	0.183843	12.4644	0.000414783	0.0360378
FBXO3	681.072	0.37253	0.0946209	12.3508	0.000440796	0.0380374
DHRS7	1276.94	-0.30843	0.0961931	12.3302	0.000445697	0.0382005
BCL3	29.4516	-1.19093	0.254212	12.2824	0.000457257	0.0389282
POLR3GL	100.551	-1.33589	0.162291	12.2341	0.000469227	0.039681
AGPAT6	545.683	0.189389	0.0932575	12.1686	0.000486021	0.040829
CCDC68	144.278	0.0516176	0.146228	11.885	0.000565873	0.0472244
SLC29A4	26.6446	-2.93636	0.347535	11.8723	0.000569745	0.0472367
FAM76A	82.5249	0.280112	0.139067	11.7911	0.000595144	0.0490221
CARD10	117.45	-0.170115	0.196131	11.7503	0.000608341	0.0491516
CDON	83.0356	0.00492705	0.252203	11.7591	0.000605478	0.0491516
PTS	225.684	-0.134529	0.137012	11.7627	0.000604299	0.0491516
AGAP11	16.2691	-1.34359	0.261747	11.6722	0.000634406	0.0509332
DAB2IP	158.721	-0.31915	0.150515	11.6254	0.000650581	0.0519033
TM2D2	232.099	0.323723	0.0742266	11.4952	0.000697778	0.0553207
FAM131A	27.1753	0.404816	0.201621	11.4799	0.000703539	0.055431
GRAMD3	331.859	0.265755	0.182326	11.4219	0.000725842	0.0566215
PELI1	136.283	0.244263	0.17181	11.4174	0.000727577	0.0566215
CYP2A6	1267.74	0.967583	0.729631	11.2625	0.000790901	0.0611743
C5orf24	1158.96	1.74768	0.19905	11.1982	0.000818788	0.0628115
MYO7A	281.606	-1.67896	0.204534	11.1687	0.000831874	0.0628115
2010-09-08	574.454	-1.28028	0.138401	11.1762	0.000828544	0.0628115
TIPRL	423.822	1.07254	0.105771	11.1757	0.000828745	0.0628115
CTSO	608.099	0.426658	0.259989	11.1367	0.000846374	0.0635281
CCDC127	81.1308	-0.605308	0.124143	11.07	0.000877375	0.0647064
CYP2E1	1517.61	1.23148	0.495564	11.0775	0.000873827	0.0647064
FAM84B	392.039	0.68537	0.181748	11.0744	0.000875267	0.0647064
USP11	52.0826	-1.45025	0.161089	10.9688	0.000926599	0.0679417
UPP1	43.0363	0.714151	0.325004	10.9541	0.000933968	0.0680884
KANK4	14.7917	2.5684	0.596085	10.9379	0.000942175	0.0682942
ANKRD28	785.604	0.592019	0.143019	10.9218	0.000950388	0.0684981
NINJ1	117.313	-0.982325	0.175394	10.8696	0.000977542	0.0700572
FAM69A	608.695	1.31811	0.103482	10.8541	0.000985761	0.0702493
GSTCD	114.803	-0.406047	0.159704	10.8107	0.00100915	0.0715146
TMEM97	644.779	1.41549	0.315859	10.7633	0.00103534	0.0729628
BCAS1	41.5814	-1.74932	0.574623	10.7412	0.00104777	0.0734307
IL6ST	6937.86	1.51336	0.106568	10.7271	0.00105579	0.0735861
ISCA1	194.985	-0.493127	0.175432	10.7033	0.00106946	0.074132
SNORD73A	7730.29	4.67708	0.26847	10.6892	0.00107764	0.0742928
APBB3	56.9076	0.378573	0.236	10.6663	0.00109106	0.0748116
TMEM123	25164.7	1.43554	0.185718	10.651	0.00110009	0.075025
PRKAA1	865.269	0.0343726	0.0844427	10.6269	0.00111456	0.0756053
ZNF658B	25.9565	-25.226	226.209	10.596	0.00113332	0.0764689
ANGPTL1	98.2435	0.387663	0.500736	10.4874	0.00120191	0.0806677
MRM1	20.696	0.51446	0.248821	10.4423	0.00123162	0.0813705
PIP5K1C	19.3751	-1.10816	0.218334	10.4424	0.00123152	0.0813705
ZNF502	22.6645	-0.983009	0.203456	10.4583	0.00122102	0.0813705
COX5A	201.502	0.774764	0.21617	10.3801	0.0012738	0.0837213
NID1	472.698	-0.40846	0.237846	10.3382	0.00130303	0.0852009
CABLES2	16.7239	-0.771025	0.275677	10.3144	0.00131994	0.085864
ACVR1B	190.598	0.57079	0.161121	10.2728	0.00135008	0.0873432
C16orf52	152.189	1.34753	0.179959	10.2641	0.00135645	0.0873432
DHRSX	81.7028	-26.7892	220.205	10.1972	0.00140652	0.0883905
SLC22A9	191.459	0.0894145	0.185676	10.2269	0.00138411	0.0883905
SLC35A3	405.771	0.49248	0.0941194	10.1983	0.0014057	0.0883905
SYNPO	194.811	-0.357823	0.154711	10.2006	0.00140394	0.0883905
TSGA14	33.4255	0.141581	0.209539	10.1959	0.00140756	0.0883905
AKT1S1	76.0275	0.779356	0.253552	10.171	0.00142669	0.089039
TRAF2	78.8693	-0.765018	0.17876	10.1642	0.00143192	0.089039
ADM2	25.5142	-0.21337	0.199685	10.0747	0.00150319	0.0903693
ALB	530970	3.13046	0.228714	10.106	0.0014779	0.0903693
ARHGEF10L	321.269	-0.29853	0.18601	10.077	0.00150135	0.0903693
GNAI3	1428.46	0.337291	0.100534	10.1243	0.00146324	0.0903693
HLX	21.8468	-2.24898	0.238017	10.0754	0.00150263	0.0903693
SLC24A6	51.5005	0.66214	0.204456	10.0945	0.0014871	0.0903693
TROVE2	595.959	0.125433	0.0831576	10.087	0.00149316	0.0903693
FAM76B	160.384	0.920945	0.155366	10.0581	0.00151683	0.0907594
ELF2	242.904	0.405115	0.100065	10.0283	0.00154156	0.0917657
GATM	17657.2	1.98993	0.218999	10.0062	0.00156017	0.0917657
LRRC40	450.363	-0.190719	0.119051	10.0033	0.00156258	0.0917657
PITPNA	381.108	0.10761	0.244438	10.0097	0.0015572	0.0917657
FBXW5	348.862	-0.556326	0.150239	9.98129	0.00158139	0.092018
PDIA5	400.519	-1.9507	0.084566	9.98245	0.00158039	0.092018
SERPINB1	540.378	-0.0770868	0.234304	9.95084	0.00160776	0.0931255
INHBE	1391.92	0.650753	0.271103	9.93047	0.00162565	0.0937335
PHF8	147.9	-0.410798	0.252768	9.90895	0.00164477	0.0944066
GRINA	298.285	0.1044	0.154486	9.89426	0.00165796	0.094735
ZDHHC23	122.092	1.06277	0.148565	9.87862	0.0016721	0.0951149
KMO	430.115	-0.167745	0.236381	9.84666	0.0017014	0.0959214
SLC13A5	279.472	0.498709	0.470472	9.85064	0.00169772	0.0959214
NCRNA00261	871.175	0.475278	0.15462	9.79293	0.00175184	0.0978948
SNRK	443.488	1.25412	0.151048	9.79523	0.00174966	0.0978948
ASPH	1573.5	1.00415	0.1349	9.76559	0.00177808	0.0984934
C3orf67	26.5861	0.034102	0.289774	9.76856	0.00177522	0.0984934
GOLGA6D	13.6375	-24.3542	229.777	9.74307	0.0018	0.0989678
TESK2	54.5364	-0.124686	0.183287	9.74077	0.00180225	0.0989678
FRG1	173.395	-1.81815	0.109117	9.67379	0.00186915	0.102199
LCLAT1	295.628	0.949413	0.2855	9.64132	0.00190248	0.103575
LAT2	20.8795	2.55703	0.33006	9.62441	0.00192008	0.104086
CYP2J2	778.776	0.5708	0.14632	9.5963	0.00194969	0.105031
KHDRBS3	222.154	-0.0826285	0.137673	9.57669	0.00197063	0.105031
LOC653501	33.4281	-25.569	224.85	9.58238	0.00196454	0.105031
RHOF	46.9946	-1.12932	0.235901	9.57941	0.00196772	0.105031
NT5C	42.7066	-2.74997	0.191306	9.55834	0.00199043	0.105643
ATP5C1	1389.89	-0.0234066	0.0870187	9.54069	0.00200966	0.105741
NR1H4	845.448	0.247888	0.100319	9.53374	0.00201728	0.105741
SPEF2	23.0039	0.445854	0.321273	9.53568	0.00201516	0.105741
ABCC6	448.001	2.57973	0.206485	9.52359	0.00202847	0.10589
PPP2R5C	811.896	-0.171821	0.0875852	9.50017	0.00205453	0.10681
GLTPD1	77.6881	0.0731506	0.12514	9.45316	0.00210786	0.108386
HPS3	300.189	-0.965316	0.128348	9.45088	0.00211048	0.108386
SLC25A44	299.65	1.18916	0.132201	9.45325	0.00210775	0.108386
LOC100506314	10.3394	-0.830894	0.324217	9.43936	0.00212377	0.108629
NCLN	131.442	-0.91989	0.180317	9.41138	0.00215642	0.109856
FAM134B	1652.71	0.651948	0.241479	9.39635	0.00217418	0.110318
HDAC4	42.9777	-0.194619	0.198191	9.35803	0.00222011	0.111754
SLC9A8	112.967	-1.80531	0.187518	9.36036	0.00221729	0.111754
UBP1	865.656	0.40993	0.115819	9.28581	0.00230936	0.115787
MAP3K9	66.0546	-0.253866	0.204793	9.2	0.00242015	0.120865
CUX2	176.186	-0.120839	0.215671	9.17561	0.00245262	0.121705
MIR4521	17.9915	3.58326	0.434975	9.17263	0.00245661	0.121705
ZNF691	26.7996	-0.60031	0.22824	9.16583	0.00246576	0.121705
ABL2	202.361	0.918277	0.128931	9.12215	0.00252532	0.124162
PTDSS1	496.083	-0.297321	0.0797788	9.07001	0.00259836	0.127157
SERPINA11	216.495	2.02581	0.434482	9.06443	0.00260629	0.127157
CCDC82	237.792	0.78463	0.113414	9.03421	0.00264973	0.128781
SREBF1	262.084	-1.6318	0.19643	9.01121	0.00268329	0.129914
XPO1	2070.31	0.918159	0.139128	8.9927	0.0027106	0.130737
HMOX1	76.0719	1.1974	0.204652	8.96057	0.00275869	0.132553
LPGAT1	3502.92	0.229972	0.121059	8.93852	0.00279219	0.133656
FAM177A1	435.819	-0.622979	0.137953	8.91165	0.00283358	0.135128
CAV1	603.699	0.47182	0.270934	8.869	0.00290054	0.137803
MLXIPL	106.531	-0.22743	0.22588	8.86	0.00291488	0.137967
PPARG	137.389	-0.23994	0.151058	8.83959	0.00294765	0.139
GUSBP3	82.6475	-8.81624	0.504242	8.80708	0.00300063	0.140454
PATL1	391.897	-0.306124	0.14731	8.81194	0.00299266	0.140454
SRSF5	811.989	-0.703319	0.0959698	8.78611	0.00303532	0.140522
TNIP1	1214.18	-1.82591	0.129577	8.78697	0.00303389	0.140522
TUBA1B	1620.31	-0.845864	0.108127	8.79405	0.00302215	0.140522
SULT1B1	375.928	2.87847	0.327815	8.75468	0.00308808	0.142445
LDLRAP1	135.921	-0.244166	0.166365	8.74343	0.0031072	0.142568
STK39	29.4248	1.42168	0.469915	8.73989	0.00311324	0.142568
COASY	142.281	-0.293532	0.167214	8.71381	0.00315809	0.144102
CAMK1	149.003	-1.01043	0.123732	8.69971	0.00318261	0.1447
DPP9	174.101	-2.62406	0.183661	8.66471	0.00324432	0.146979
RWDD3	101.348	0.605401	0.116689	8.61776	0.003329	0.150279
RAP2C	473.295	0.941282	0.113023	8.60039	0.00336091	0.151181
CCDC90B	296.074	-0.334542	0.122352	8.57655	0.0034052	0.151552
CDKL1	11.0306	0.842617	0.333678	8.57426	0.00340948	0.151552
ELL2	2178.4	0.537837	0.136056	8.56503	0.00342682	0.151552
PDZK1	1234.05	-3.09173	0.237267	8.57832	0.00340189	0.151552
RANBP10	252.634	0.699978	0.13346	8.56393	0.00342888	0.151552
PDE7B	26.3171	-2.80165	0.262223	8.51857	0.0035154	0.154836
PAPD5	532.763	0.572057	0.141091	8.50324	0.00354515	0.155606
PRKAR1A	2856.44	0.358547	0.0711594	8.48489	0.00358108	0.156641
LPIN2	5422.06	1.65918	0.180044	8.47082	0.00360888	0.156776
MEAF6	643.576	0.355941	0.155432	8.47383	0.00360293	0.156776
PARP1	1098.31	-0.438343	0.147422	8.46431	0.00362182	0.156801
ARRDC3	779.81	-0.165223	0.146645	8.4123	0.00372691	0.159888
RTCD1	319.21	-0.50124	0.112652	8.41034	0.00373092	0.159888
ZNF217	384.459	0.577641	0.17087	8.41913	0.00371293	0.159888
AKR1D1	893.524	0.54067	0.715722	8.3918	0.00376918	0.160443
DIXDC1	335.986	0.0953662	0.17818	8.39271	0.00376729	0.160443
DHRS11	21.1266	-0.679015	0.295723	8.36331	0.00382873	0.161891
PALM2	788.723	0.791816	0.184782	8.36544	0.00382424	0.161891
TBX15	938.365	2.23987	0.2944	8.34233	0.00387318	0.163227
AHCYL1	1775.25	0.649822	0.121181	8.26435	0.00404312	0.169824
TRIM25	807.566	1.50879	0.190862	8.25599	0.00406177	0.170045
LEAP2	2342.78	1.54167	0.218175	8.22498	0.00413177	0.171606
SLC25A5	672.881	0.415806	0.178073	8.23	0.00412036	0.171606
ZC4H2	107.233	-0.272031	0.175545	8.22152	0.00413966	0.171606
AP3S1	454.356	0.0834441	0.119242	8.21351	0.00415795	0.171803
CABLES1	168.932	1.27297	0.219524	8.19128	0.00420922	0.173357
MTA1	79.8787	-1.63318	0.134278	8.17516	0.00424679	0.174338
C14orf82	42.2987	-4.85558	0.262311	8.156	0.00429189	0.175621
CRYZ	3398.05	-0.0875504	0.13767	8.1346	0.00434284	0.177135
SPTBN2	153.856	-3.0808	0.239992	8.11803	0.00438272	0.178189
SGK1	53.8637	1.19425	0.330299	8.10653	0.00441061	0.17875
ACOT2	176.28	-1.08658	0.163572	8.05513	0.0045375	0.181572
PTPRJ	431.69	1.55654	0.204509	8.06508	0.00451265	0.181572
SLC20A2	1011.29	1.00365	0.185922	8.05915	0.00452745	0.181572
TCN2	42.5065	2.07487	0.327816	8.0676	0.00450637	0.181572
PSPH	213.001	-0.644975	0.140309	8.02032	0.00462553	0.184512
CAMK2N1	149.561	-0.313566	0.160222	7.9832	0.00472133	0.186573
TTC39C	1380.97	1.4448	0.261613	7.98634	0.00471316	0.186573
UNKL	32.2923	5.61692	0.548712	7.99127	0.00470035	0.186573
CYB5A	4528.19	0.94882	0.267624	7.96161	0.00477798	0.188226
REPS1	611.579	0.516562	0.165108	7.95032	0.00480787	0.188817
TKT	497.774	-1.49193	0.224193	7.94295	0.0048275	0.189003
LRR1	32.0487	0.0144585	0.197361	7.92352	0.00487962	0.190455
CTSZ	769.41	-1.13042	0.181713	7.91184	0.00491124	0.191101
PTMS	506.753	-0.62492	0.145542	7.90233	0.00493712	0.191521
2010-09-09	724.508	0.413001	0.107762	7.84451	0.00509754	0.197141
C19orf6	193.005	-1.06033	0.159475	7.82347	0.00515719	0.19791
GALNT11	261.659	-0.883681	0.142647	7.81556	0.00517983	0.19791
HP	28358	-0.429054	0.275847	7.82075	0.00516498	0.19791
LARP1	593.558	-0.781199	0.146501	7.82233	0.00516047	0.19791
RNPEPL1	50.445	0.423752	0.230219	7.80602	0.00520726	0.198361
FAM169A	312.515	1.20709	0.291327	7.78514	0.00526777	0.200022
TRAM2	406.627	-0.0458191	0.108661	7.77506	0.00529723	0.200022
ZFAT	41.6794	-0.74973	0.147943	7.77474	0.00529819	0.200022
CCDC72	104.395	-3.92681	0.159153	7.75477	0.00535708	0.200514
CYP8B1	1371.94	3.25344	0.231461	7.73756	0.00540839	0.200514
FAM46A	694.337	0.598716	0.242411	7.73307	0.00542186	0.200514
FOXK2	109.784	0.280897	0.142637	7.74376	0.00538986	0.200514
RNF165	20.3223	1.28467	0.608624	7.73816	0.00540657	0.200514
SIK1	82.6647	-1.28598	0.251845	7.73989	0.00540141	0.200514
TPRA1	101.792	-0.926533	0.1874	7.75255	0.00536368	0.200514
SYT7	58.0981	2.24107	0.487754	7.71423	0.00547872	0.202028
HIGD1A	2050.48	0.0843229	0.166739	7.68448	0.00556977	0.20479
BANF1	73.175	0.807751	0.154963	7.67809	0.00558953	0.204922
XIAP	881.881	1.30064	0.0947034	7.66448	0.00563185	0.205879
PPARD	40.8041	-0.0945346	0.319054	7.63546	0.00572319	0.208185
ZSWIM4	14.9914	-0.364211	0.263035	7.63402	0.00572774	0.208185
IL7	35.0827	-1.39369	0.362249	7.62741	0.00574878	0.208352
FCAMR	66.7154	0.0340014	0.823528	7.6078	0.00581162	0.21003
PLP2	150.272	-0.107056	0.164659	7.60225	0.00582954	0.210079
BMP2K	261.88	0.587172	0.106353	7.57196	0.00592833	0.210287
BTG1	908.846	0.738231	0.127517	7.56224	0.0059604	0.210287
C17orf63	35.7386	-0.353701	0.227401	7.5727	0.0059259	0.210287
CD47	507.918	-0.808075	0.119303	7.55996	0.00596793	0.210287
DPP4	1501.88	-0.02813	0.268477	7.57786	0.00590895	0.210287
GPR126	4152.99	0.824246	0.12182	7.58207	0.00589516	0.210287
LPAL2	44.9819	1.3985	0.480804	7.56731	0.00594364	0.210287
UBE2F	293.141	-0.110542	0.118419	7.58326	0.00589129	0.210287
ALPK3	376.215	-2.08461	0.310861	7.54945	0.00600283	0.210507
TXNRD1	4739.89	-0.0289306	0.248155	7.54809	0.00600739	0.210507
OSGIN1	86.1566	-0.892789	0.275099	7.52558	0.00608289	0.211982
ULK1	71.716	-0.668426	0.170414	7.52861	0.00607267	0.211982
AGTR1	179.712	-0.266046	0.200312	7.49562	0.00618494	0.21436
ALG13	207.423	1.36056	0.103106	7.49829	0.00617576	0.21436
BAAT	11684	1.45663	0.212511	7.44005	0.00637881	0.216351
CDO1	1038.64	1.0523	0.356715	7.44869	0.00634828	0.216351
FAM35B	103.141	-6.12872	0.284074	7.45135	0.0063389	0.216351
FLJ39739	25.9234	-25.2216	226.226	7.44956	0.00634519	0.216351
MAB21L3	371.824	-5.90761	0.349744	7.449	0.00634716	0.216351
MYL12A	2332.98	0.62622	0.169485	7.46681	0.00628467	0.216351
NUP35	198.336	-0.404114	0.124779	7.4641	0.00629415	0.216351
RBM43	114.736	1.18205	0.159219	7.44096	0.00637558	0.216351
LOC647859	188.567	-7.02327	0.294588	7.39244	0.00654987	0.22156
AP1B1	446.258	-1.20447	0.158529	7.37875	0.00659991	0.221826
ARHGAP42	407.886	-0.376563	0.0949283	7.37595	0.00661019	0.221826
ST3GAL4	53.8464	-0.374674	0.328782	7.37695	0.00660652	0.221826
METAP1	406.189	-0.252624	0.0867394	7.34223	0.00673531	0.225429
SNX4	603.041	-0.711956	0.0962339	7.32815	0.0067883	0.22601
WRB	265.303	0.86336	0.150956	7.32998	0.00678137	0.22601
RASGEF1B	611.052	0.142045	0.253044	7.30881	0.00686174	0.227761
TPCN1	199.845	-1.28832	0.21759	7.30486	0.00687682	0.227761
MTERFD3	123.54	-0.0625907	0.132263	7.29885	0.00689988	0.22793
HERPUD2	311.47	0.357887	0.149961	7.28953	0.00693577	0.22852
TAT	8566.86	2.95874	0.46782	7.26901	0.00701545	0.230547
STX2	188.904	-0.269408	0.193208	7.24847	0.00709613	0.232595
ANXA8	64.2797	-26.4589	221.434	7.21609	0.00722528	0.234913
MORC3	437.173	0.268478	0.135164	7.21222	0.0072409	0.234913
2010-09-03	154.086	1.4263	0.322144	7.22378	0.00719441	0.234913
ZNF318	346.452	0.719283	0.106017	7.21677	0.00722255	0.234913
CES4A	206.763	1.58715	0.261499	7.20124	0.00728533	0.235751
ZNF441	142.135	1.19415	0.205334	7.1843	0.00735441	0.237381
RAB11A	1007.79	0.0919927	0.115755	7.17958	0.00737379	0.237402
SYS1	215.285	3.7098	0.153803	7.14703	0.00750881	0.241137
POLR2E	257.527	-1.42886	0.131309	7.13381	0.00756439	0.242309
RBPMS2	16.3226	0.709225	0.336853	7.12128	0.00761744	0.243394
LRP5	174.092	-2.15955	0.205433	7.11129	0.00766	0.244138
AP3M1	567.212	0.293741	0.116118	7.02554	0.0080355	0.25334
CYP2C9	11200.1	1.59861	0.378532	7.02445	0.00804042	0.25334
NECAB3	40.9548	-1.03951	0.209946	7.02263	0.00804857	0.25334
PSMD3	344.426	-0.942559	0.112465	7.03543	0.00799128	0.25334
2010-09-10	871.551	0.126154	0.138102	7.03568	0.00799015	0.25334
KIAA0182	238.033	-0.165277	0.113357	7.00669	0.00812056	0.254344
USP54	64.5698	0.625015	0.218566	7.0091	0.00810967	0.254344
OSTF1	435.147	0.630469	0.121263	7.00007	0.00815064	0.254657
LTBP3	40.4714	-3.21216	0.31262	6.97484	0.00826638	0.255754
MAFB	134.659	2.61155	0.346501	6.97812	0.00825124	0.255754
PDZK1P1	517.409	-29.323	211.409	6.985	0.00821955	0.255754
PVRL2	202.379	-0.899471	0.108615	6.9769	0.00825685	0.255754
JMJD1C	1449.48	0.153682	0.0967365	6.96667	0.00830419	0.256298
BBIP1	161.726	0.271447	0.120381	6.95597	0.008354	0.25721
RNF138	206.054	0.739225	0.114255	6.94368	0.00841159	0.258356
TMPRSS2	260.909	0.393308	0.251402	6.93545	0.00845038	0.25892
TJP2	1073.48	-0.408259	0.157313	6.91881	0.00852938	0.260711
C6orf106	2043.84	1.48819	0.1447	6.90667	0.00858747	0.261856
ABHD4	200.288	1.04253	0.20527	6.88448	0.00869474	0.264491
BAG2	298.51	0.67668	0.155212	6.87519	0.00874003	0.265233
GPRC5B	190.258	-0.222139	0.534881	6.86333	0.00879825	0.266362
RNF13	743.547	0.50504	0.130586	6.85633	0.00883279	0.266771
AOC2	17.7985	0.128232	0.219673	6.83721	0.00892781	0.267386
GMFB	842.816	0.190728	0.128166	6.83433	0.00894224	0.267386
NIPSNAP3A	330.501	0.734502	0.216327	6.83075	0.00896016	0.267386
RDX	2413.78	0.188566	0.126104	6.82844	0.00897176	0.267386
TNFSF14	14.9615	-1.9342	0.309032	6.82688	0.00897962	0.267386
ZNF512B	96.2702	-1.386	0.142496	6.83957	0.00891601	0.267386
SLC1A4	198.527	0.485008	0.177066	6.8203	0.00901272	0.267743
WDR4	30.5279	0.917521	0.259533	6.80139	0.00910867	0.269961
C4A	101.377	24.3831	173.089	6.78779	0.00917836	0.270133
EXTL2	117.521	0.399145	0.149869	6.79012	0.00916638	0.270133
ROGDI	66.512	-0.797193	0.275457	6.7909	0.00916237	0.270133
GPX3	803.78	1.08779	0.255137	6.77306	0.0092544	0.270643
MYRIP	152.327	-0.0241105	0.257194	6.77204	0.00925967	0.270643
PIR-FIGF	133.252	-0.704792	0.266945	6.77295	0.00925497	0.270643
YARS	576.736	-0.492725	0.237408	6.71045	0.00958498	0.279507
RHOU	937.042	1.29621	0.176456	6.69959	0.00964352	0.280569
PTPRU	86.9946	-1.1303	0.209896	6.68973	0.009697	0.281479
CHN2	413.057	1.42109	0.288367	6.67539	0.00977532	0.282963
HR	12.0053	7.24091	1.76385	6.67222	0.00979271	0.282963
SEC31B	30.9149	-0.0920547	0.208341	6.66268	0.00984527	0.283835
MAU2	63.9783	-0.773103	0.162273	6.65794	0.00987148	0.283945
GAB1	227.954	0.935944	0.132985	6.62253	0.0100696	0.28856
SRCAP	108.476	-0.679018	0.323194	6.62116	0.0100774	0.28856
AFP	31.7513	0.0831782	0.392601	6.61396	0.0101182	0.288899
SLC35D2	424.02	-0.643075	0.100325	6.61105	0.0101348	0.288899
ASPG	27.2511	-0.944002	0.645011	6.60678	0.0101591	0.288942
HNF4G	244.659	0.227828	0.119263	6.59074	0.0102511	0.290282
MTCP1	122.337	0.694627	0.308562	6.59058	0.010252	0.290282
PLXNB2	464.281	-2.03307	0.175494	6.58487	0.0102849	0.290567
DOT1L	44.2964	-1.50242	0.252664	6.57919	0.0103178	0.290847
GLDC	1098.83	-1.50969	0.17832	6.50911	0.0107323	0.301861
SLC6A12	80.3431	0.91496	0.556336	6.49753	0.0108024	0.302492
ZDHHC14	71.2763	-1.28967	0.209524	6.49855	0.0107963	0.302492
CCBL2	270.72	-0.11195	0.136819	6.45249	0.0110797	0.303555
IDH1	4973.87	0.639282	0.243464	6.47319	0.0109514	0.303555
INTS5	74.2792	0.967839	0.190461	6.48219	0.0108961	0.303555
MIR1307	47.5853	-1.84975	0.186744	6.4528	0.0110778	0.303555
NUDC	464.34	-0.890666	0.186234	6.46183	0.0110216	0.303555
PHLDA1	479.044	0.44134	0.259421	6.46771	0.0109852	0.303555
POLR3H	112.729	-1.13256	0.175039	6.45937	0.0110369	0.303555
SH3GLB1	991.366	0.481444	0.081499	6.45663	0.0110539	0.303555
SNCG	46.8636	-1.08701	0.269898	6.47032	0.0109691	0.303555
TTR	5450.28	0.0138853	0.298388	6.45963	0.0110352	0.303555
PPP1R12C	101.829	-1.35428	0.141423	6.44772	0.0111095	0.303575
SNORD76	10632	7.60173	0.220084	6.44471	0.0111283	0.303575
ANXA2P3	14.6128	6.22186	1.05871	6.42438	0.0112564	0.306412
KCTD13	10.2673	-0.510452	0.283548	6.39936	0.0114162	0.309432
KIAA0430	512.309	1.4083	0.166908	6.39695	0.0114316	0.309432
SULT1E1	82.2777	0.873487	0.435144	6.39178	0.011465	0.309432
SYNRG	298.433	0.959658	0.144253	6.39538	0.0114418	0.309432
NKX3-1	30.1519	0.610467	0.244917	6.38172	0.0115302	0.310531
ZXDB	803.072	1.30345	0.256449	6.37514	0.011573	0.311024
PML	27.6179	-0.127273	0.208601	6.36369	0.0116479	0.311717
REXO4	131.926	-0.102027	0.118753	6.3674	0.0116236	0.311717
ACOT4	104.851	1.76857	0.143048	6.35661	0.0116945	0.311734
EIF4A2	2699.4	-0.284861	0.127993	6.34598	0.0117647	0.311734
FETUB	235.449	0.535955	0.372095	6.34517	0.0117701	0.311734
TMEM14B	174.561	-0.828886	0.109965	6.34808	0.0117508	0.311734
ZNF684	62.6756	-0.351582	0.151658	6.34498	0.0117714	0.311734
SULT2A1	2719.59	1.81532	0.457044	6.3306	0.0118672	0.313617
RBM19	157.7	-1.47643	0.130546	6.31952	0.0119416	0.314926
ADH1B	5545.17	-0.0939499	0.687114	6.31566	0.0119676	0.314958
LOC151162	99.5026	1.31781	0.225623	6.30765	0.0120218	0.315462
MOGAT3	59.1079	1.6773	0.260461	6.30069	0.0120691	0.315462
SVIP	74.0265	-0.361959	0.219303	6.29817	0.0120863	0.315462
ZNF385B	54.979	0.848188	0.214637	6.30096	0.0120672	0.315462
C2orf18	258.285	0.259554	0.195178	6.26344	0.0123255	0.320907
FLJ31306	158.692	-0.184652	0.103521	6.25332	0.0123961	0.320907
RASSF4	385.577	0.813921	0.258985	6.2561	0.0123766	0.320907
SLC9A3R2	143.042	-0.818002	0.20641	6.2555	0.0123808	0.320907
CHERP	22.1341	-1.11097	0.334679	6.24869	0.0124285	0.321091
WDR41	406.744	-0.158616	0.117435	6.23641	0.012515	0.322668
DSG1	50.9723	-0.571527	0.380926	6.21971	0.0126335	0.324975
PPP2CB	1130.25	1.05127	0.140263	6.21661	0.0126557	0.324975
C3orf23	637.506	1.00583	0.101391	6.19458	0.0128142	0.328235
NTAN1	208.93	-1.55157	0.274361	6.19179	0.0128344	0.328235
LOC730102	340.162	0.070128	0.264299	6.1856	0.0128794	0.328722
C14orf149	156.518	0.577157	0.232157	6.17648	0.0129459	0.329757
SLC30A10	595.862	0.663301	0.14934	6.16044	0.0130639	0.331555
TUBB2A	640.997	-1.58713	0.17719	6.15977	0.0130688	0.331555
TFIP11	318.811	-0.891616	0.0683595	6.15164	0.0131291	0.332419
NAT6	15.9844	-0.662349	0.267245	6.13468	0.0132555	0.334287
SUMO1P3	53.2889	1.14151	0.196003	6.13721	0.0132366	0.334287
ZNF142	34.7278	-0.732145	0.265103	6.12858	0.0133014	0.334777
PTDSS2	37.7556	-0.44418	0.23291	6.12494	0.0133288	0.334804
NEDD4	1556.4	0.145084	0.151623	6.12073	0.0133606	0.334939
CDK2AP2	59.5896	0.332258	0.25668	6.11355	0.0134149	0.334977
PPAN	60.6061	-0.31064	0.196315	6.11386	0.0134126	0.334977
AKIRIN2	96.2037	1.10585	0.221917	6.1056	0.0134754	0.335615
ARL1	845.604	0.0671883	0.107085	6.10324	0.0134934	0.335615
RPRD2	221.687	-0.0672078	0.138838	6.09593	0.0135494	0.336347
HTT	582.095	-0.495215	0.186426	6.08744	0.0136147	0.336651
MYL12B	3840.98	1.30083	0.163786	6.0881	0.0136095	0.336651
PDCD10	417.013	-0.324871	0.102261	6.07348	0.0137226	0.338003
ZNF674	62.2549	-0.257174	0.162082	6.07445	0.0137151	0.338003
ANKS6	58.968	0.00201453	0.209911	6.06962	0.0137527	0.338087
CRB3	46.6542	-0.433611	0.196798	6.0626	0.0138075	0.338777
KIAA0825	37.2101	-0.497214	0.344702	6.0543	0.0138725	0.33906
PHC2	322.78	-0.367097	0.169534	6.05686	0.0138524	0.33906
ASCC2	333.466	-0.427442	0.0985736	6.03346	0.0140372	0.34121
MPV17L2	40.319	1.18361	0.258196	6.03881	0.0139947	0.34121
RUNDC1	82.8709	0.737363	0.154602	6.03297	0.0140411	0.34121
SERINC2	229.052	0.190919	0.302347	6.01144	0.0142134	0.344736
ATP8B4	58.6717	0.223059	0.323418	6.00744	0.0142457	0.34486
MPRIP	315.795	-0.938877	0.122747	5.99878	0.0143158	0.345897
MTM1	179.24	0.344198	0.100005	5.99349	0.0143587	0.346275
DCP1A	368.424	0.856053	0.0976521	5.96367	0.0146036	0.34732
MTCP1NB	143.924	0.763133	0.327546	5.96957	0.0145549	0.34732
NFIX	54.6135	-1.92935	0.30827	5.97292	0.0145272	0.34732
P2RX7	99.5008	0.0182699	0.291261	5.96199	0.0146176	0.34732
PLEKHA6	118.635	-1.0544	0.184558	5.9808	0.0144625	0.34732
RALB	486.524	0.858895	0.128603	5.98288	0.0144454	0.34732
SP4	59.589	0.01959	0.183675	5.96156	0.0146211	0.34732
SYNJ1	100.902	0.852054	0.169684	5.96633	0.0145816	0.34732
C15orf58	14.0709	0.696698	0.34844	5.95151	0.0147047	0.347965
FAM165B	37.3011	-1.56463	0.190072	5.93971	0.0148034	0.347965
MON1B	69.7127	-0.218111	0.21308	5.94756	0.0147377	0.347965
PLOD1	703.769	-0.710037	0.165061	5.93997	0.0148012	0.347965
PNMA6C	10.8211	-6.6954	0.792628	5.95492	0.0146763	0.347965
SHROOM2	37.367	-2.13214	0.21914	5.93859	0.0148129	0.347965
RNU5D	40.9017	6.74437	1.17769	5.92727	0.0149083	0.348272
RNU5E	40.9017	6.74437	1.17769	5.92727	0.0149083	0.348272
XPC	220.29	-1.45895	0.143273	5.92887	0.0148948	0.348272
CSRP2BP	242.558	0.656484	0.202012	5.92038	0.0149667	0.348353
P2RX4	337.571	-1.36334	0.158311	5.92338	0.0149412	0.348353
ARHGAP24	93.3997	-0.0806791	0.328902	5.91137	0.0150434	0.348859
NRBP2	576.148	-0.635596	0.244954	5.91147	0.0150426	0.348859
TNFSF10	503.73	-0.231937	0.240451	5.9078	0.0150739	0.348929
TTC30A	47.9661	-1.08109	0.177271	5.90129	0.0151298	0.349305
ZNF823	94.4144	0.735649	0.134782	5.89949	0.0151453	0.349305
NDFIP2	713.247	0.840688	0.11535	5.88801	0.0152443	0.350951
NACC1	186.44	-0.432548	0.172803	5.87863	0.0153258	0.352187
VAMP4	130.157	1.59156	0.182053	5.85774	0.0155087	0.355746
CNNM2	22.6281	0.336813	0.271364	5.85274	0.0155528	0.356114
CTSL1	745.887	-0.609363	0.123086	5.84501	0.0156213	0.357038
KRT222	102.864	-1.01336	0.135906	5.8339	0.0157203	0.357368
TLN1	1035.89	-1.046	0.14279	5.83642	0.0156977	0.357368
WDR92	38.7252	-2.063	0.192129	5.83577	0.0157035	0.357368
STAP2	446.211	-1.25193	0.193858	5.82549	0.0157956	0.358438
STK38	492.121	1.00247	0.136916	5.81609	0.0158802	0.359714
NCRNA00338	10.4436	0.389258	0.331466	5.81179	0.0159191	0.359952
HDAC11	56.2538	-0.197687	0.169433	5.79406	0.0160804	0.362955
IRS1	314.682	0.545703	0.114996	5.79082	0.0161101	0.362978
FKBP1A-SDCBP2	196.102	-0.346548	0.273172	5.77975	0.0162118	0.364622
SLC35A4	178.745	0.93069	0.147251	5.77056	0.0162968	0.365885
AKIRIN2-AS1	36.9092	1.01719	0.256151	5.75419	0.0164494	0.366714
AQP7	34.6651	0.608254	0.293377	5.75695	0.0164235	0.366714
CXCL2	116.741	-0.135076	0.495836	5.76154	0.0163808	0.366714
SLC19A1	21.7738	-0.576103	0.216555	5.75788	0.0164149	0.366714
ZNF672	78.0247	0.873952	0.136496	5.72796	0.0166969	0.371579
VSNL1	95.1562	-1.31359	0.280833	5.71892	0.016783	0.372842
C1orf63	150.458	0.798521	0.131966	5.70293	0.0169366	0.37325
FZD4	986.588	1.7382	0.165404	5.70641	0.0169031	0.37325
LOC645212	18.168	-0.344265	0.230136	5.70103	0.016955	0.37325
SLC2A12	108.432	-0.0539581	0.320195	5.69865	0.0169779	0.37325
UAP1	915.414	1.22821	0.194125	5.71041	0.0168646	0.37325
UGT2B11	16.4787	-1.15337	0.277019	5.70337	0.0169324	0.37325
ACY3	79.4401	0.784704	0.247549	5.68515	0.0171091	0.374014
GTF2IRD2P1	69.134	-7.9476	0.481432	5.68597	0.0171011	0.374014
NEK4	275.53	-0.272005	0.0968513	5.68294	0.0171306	0.374014
RBBP8	408.742	0.458623	0.153453	5.68786	0.0170827	0.374014
ARHGAP5	1914.93	0.761101	0.0878132	5.67467	0.0172116	0.374287
COBL	258.583	-0.7517	0.133933	5.67263	0.0172316	0.374287
PFAS	79.0913	-1.14176	0.192495	5.67459	0.0172123	0.374287
NHEDC2	424.769	0.738883	0.145758	5.66335	0.017323	0.374987
SGMS1	491.318	0.197559	0.160867	5.66357	0.0173208	0.374987
NQO2	241.935	0.78795	0.222313	5.6524	0.0174315	0.376693
ALG1	230.211	0.547009	0.143316	5.64542	0.017501	0.377551
TEX2	722.197	1.11877	0.152525	5.63598	0.0175955	0.378945
ADCY9	250.119	-1.24233	0.17469	5.6125	0.0178328	0.379588
ADH6	1090.98	0.459536	0.252212	5.6111	0.017847	0.379588
AOC4	13.4038	-0.298298	0.373643	5.62142	0.0177423	0.379588
BCKDK	98.4095	-1.23199	0.168132	5.60921	0.0178663	0.379588
FAM149A	86.0581	-1.19024	0.22514	5.62003	0.0177563	0.379588
GREB1L	82.6932	-0.713834	0.186898	5.62338	0.0177225	0.379588
GTF2IRD2B	163.254	-7.1838	0.329928	5.6104	0.0178542	0.379588
TAF15	122.104	0.125874	0.201605	5.60643	0.0178947	0.379588
UGT2B4	8817.75	0.635492	0.348582	5.60906	0.0178679	0.379588
ARHGAP35	1233.79	0.564456	0.11853	5.59622	0.0179993	0.380535
CPS1-IT1	512.867	2.83004	0.311388	5.59713	0.0179899	0.380535
SDCBP2	195.97	-0.296144	0.274023	5.585	0.018115	0.381931
SLCO1B3	485.27	0.859414	0.293881	5.58397	0.0181256	0.381931
CEP57L1	85.1443	-0.444551	0.141801	5.57438	0.0182251	0.382701
GUSBP9	57.4237	-26.3058	222.011	5.57174	0.0182526	0.382701
MT1F	140.112	1.73198	0.337597	5.57507	0.0182179	0.382701
C4orf32	112.524	0.722874	0.195629	5.56399	0.0183336	0.383134
DMD	751.383	0.150023	0.112397	5.56619	0.0183106	0.383134
ATOH8	73.4455	0.400646	0.371601	5.5578	0.0183985	0.383857
AP1AR	340.645	0.51821	0.147901	5.54044	0.0185819	0.38452
CDC42	1310.01	-0.069037	0.152436	5.54759	0.0185062	0.38452
ONECUT2	630.755	1.42865	0.185689	5.55162	0.0184636	0.38452
TCEAL8	200.508	0.0262411	0.133769	5.54463	0.0185375	0.38452
TNS3	447.812	-0.941243	0.131321	5.54074	0.0185787	0.38452
MLXIP	66.7901	-1.63161	0.345907	5.52965	0.0186969	0.384711
RIN3	17.2252	0.434894	0.378625	5.52536	0.0187427	0.384711
RPL36AL	357.531	-1.57103	0.174149	5.53418	0.0186485	0.384711
RTN4R	15.7722	-0.184125	0.366407	5.52779	0.0187168	0.384711
TMEM128	42.0868	-0.165598	0.200118	5.53088	0.0186837	0.384711
SLC6A20	24.5349	1.402	0.57626	5.51987	0.0188016	0.384982
UCK2	160.985	0.286215	0.147903	5.51721	0.0188302	0.384982
ZFP36	78.0077	-0.482337	0.359372	5.51566	0.018847	0.384982
ANXA8L1	56.5972	-26.2837	222.094	5.48674	0.0191613	0.386191
ARHGAP12	1166.96	0.623472	0.112295	5.49907	0.0190266	0.386191
C12orf73	20.6343	0.149039	0.313998	5.50241	0.0189903	0.386191
CELSR1	37.4219	-1.02953	0.192793	5.46845	0.0193628	0.386191
CLCF1	29.08	1.47685	0.258298	5.47052	0.0193398	0.386191
FAM82B	374.369	-0.229072	0.110551	5.48102	0.019224	0.386191
FUS	136.043	1.57783	0.26024	5.47492	0.0192912	0.386191
HSPC159	188.763	1.26544	0.159955	5.49395	0.0190824	0.386191
PLA2G12B	455.02	0.828581	0.151115	5.49711	0.019048	0.386191
RRP9	38.6416	-0.371876	0.232242	5.4927	0.019096	0.386191
SEC22C	206.535	0.923268	0.114422	5.46984	0.0193474	0.386191
SERPINI1	26.0653	-0.372736	0.313026	5.47689	0.0192695	0.386191
SNORD116-27	149.111	8.05027	0.654142	5.48986	0.0191271	0.386191
SNORD58A	9166	4.0334	0.177044	5.47074	0.0193374	0.386191
ZKSCAN2	70.6008	0.209834	0.16944	5.46854	0.0193617	0.386191
ECE2	21.6598	22.1984	177.237	5.45184	0.0195477	0.389267
PPP6R1	187.197	-0.903646	0.184127	5.44665	0.0196059	0.389813
ARHGEF11	197.86	-0.848715	0.119274	5.42717	0.0198258	0.390674
BBS10	276.965	1.23366	0.226447	5.4273	0.0198243	0.390674
CLCN7	75.7452	-1.75364	0.218336	5.43879	0.0196943	0.390674
MAPK11	12.311	1.78419	0.472458	5.43518	0.0197351	0.390674
SNX14	1546.68	0.490056	0.0866897	5.43213	0.0197695	0.390674
SUPT6H	448.32	-1.19173	0.157109	5.42645	0.019834	0.390674
CHD9	1658.93	1.53601	0.102177	5.39078	0.0202434	0.39812
GET4	97.5621	0.0411948	0.152101	5.3858	0.0203013	0.398641
PABPC1	1324.22	-0.533552	0.172009	5.37739	0.0203993	0.399947
CPB2	8896.52	1.56935	0.199718	5.37072	0.0204775	0.40086
CALM2	3220.03	0.176435	0.143899	5.34822	0.0207434	0.401151
CAV2	978.116	0.714305	0.219434	5.3563	0.0206475	0.401151
CLPTM1L	625.863	-0.650805	0.108288	5.34806	0.0207454	0.401151
FBXL14	13.3048	0.220145	0.281186	5.35742	0.0206342	0.401151
HNF1A	45.1889	-2.46156	0.207504	5.36157	0.0205852	0.401151
OCEL1	39.3118	0.10753	0.292661	5.35006	0.0207216	0.401151
TNFRSF19	62.6229	4.81939	0.964577	5.35353	0.0206804	0.401151
TSPAN3	777.99	0.483637	0.383048	5.36332	0.0205646	0.401151
PLSCR4	394.094	0.125291	0.108603	5.33977	0.0208442	0.402448
PLEKHM1P	13.1533	-0.0897417	0.270186	5.33511	0.0209	0.402912
N4BP2L1	163.73	1.59163	0.245713	5.32596	0.0210101	0.403384
PLEKHG6	35.6668	-0.15078	0.400278	5.32515	0.0210198	0.403384
SULF1	27.9607	0.842355	0.551055	5.32723	0.0209947	0.403384
CACNA1H	177.895	-2.89994	0.455979	5.32247	0.0210521	0.403393
ABCA2	119.013	-1.57572	0.246224	5.31967	0.0210861	0.403434
AKTIP	361.918	-0.326912	0.121745	5.31704	0.0211179	0.403434
SNORD119	2319.91	8.3864	0.306321	5.31343	0.0211616	0.403662
MTOR	784.166	-0.448642	0.155967	5.30195	0.0213016	0.405114
SNORD81	5085.51	9.60115	0.423023	5.3043	0.0212729	0.405114
VPS37B	29.0692	0.514409	0.229885	5.29386	0.0214007	0.406389
MIB1	1382.08	0.259434	0.0847461	5.28283	0.0215367	0.408361
AGMO	381.97	0.760932	0.247738	5.237	0.0221113	0.408887
BRPF1	36.5626	-0.839326	0.212603	5.25862	0.0218384	0.408887
CCNL1	714.893	1.09805	0.0997763	5.27355	0.0216518	0.408887
COMMD3-BMI1	805.853	0.218775	0.105362	5.2667	0.0217371	0.408887
DFFA	150.92	-0.589749	0.114704	5.23746	0.0221056	0.408887
DUSP23	77.094	-0.0695155	0.173606	5.24941	0.0219542	0.408887
JUND	312.866	1.37509	0.118957	5.26149	0.0218023	0.408887
KCMF1	586.333	0.0899121	0.105843	5.25536	0.0218793	0.408887
LRRC58	821.016	1.69692	0.170374	5.26414	0.0217692	0.408887
NAF1	42.7619	0.642533	0.194486	5.25443	0.021891	0.408887
NAGPA	32.5363	-0.459156	0.225472	5.23692	0.0221124	0.408887
SDC4	2017.75	1.11045	0.174029	5.27675	0.0216121	0.408887
SRXN1	1063.64	0.9725	0.289886	5.24681	0.0219871	0.408887
STXBP5	175.423	0.440122	0.169014	5.25143	0.0219288	0.408887
TIGD2	124.373	0.337704	0.294387	5.23746	0.0221055	0.408887
TREH	19.3481	0.548322	0.344761	5.25199	0.0219217	0.408887
ZFYVE27	103.597	-0.0665867	0.173924	5.26305	0.0217828	0.408887
DPY19L4	550.259	0.770661	0.13675	5.23035	0.022196	0.40924
DYNLT1	521.098	0.80962	0.170808	5.2316	0.0221801	0.40924
RAPGEF4	242.897	-0.0985493	0.359446	5.21409	0.0224045	0.412484
ATG9A	279.725	0.558859	0.14648	5.20638	0.0225041	0.412713
NOS1AP	62.0852	1.56651	0.334496	5.20934	0.0224659	0.412713
TRIM4	307.113	0.42873	0.130203	5.20558	0.0225146	0.412713
DPY19L1	634.981	0.23158	0.125295	5.18588	0.0227711	0.416755
SLC25A13	912.744	0.375084	0.173221	5.18362	0.0228008	0.416755
CCDC53	207.737	-0.972827	0.144454	5.18104	0.0228347	0.416774
IL22RA1	25.2789	1.05275	0.384254	5.17527	0.0229106	0.417559
HAO2	673.679	2.77547	0.367728	5.17269	0.0229446	0.417579
AKR1B10	1444.94	0.0865091	0.704281	5.1641	0.0230584	0.418413
GEMIN4	50.7909	1.60126	0.275277	5.16176	0.0230894	0.418413
NCOR2	43.9433	-2.82444	0.319795	5.1632	0.0230703	0.418413
OVGP1	107.847	1.9652	0.259833	5.15454	0.0231857	0.41924
RPL39L	24.7316	0.0443456	0.19171	5.15338	0.0232011	0.41924
EGLN1	2900.69	0.613191	0.159814	5.14558	0.0233056	0.41993
EPS8L2	525.891	-0.160666	0.134859	5.14802	0.0232728	0.41993
C1orf220	10.9406	1.55112	0.362112	5.13906	0.0233933	0.420173
C9orf68	76.2935	0.791195	0.192583	5.13474	0.0234515	0.420173
DNAJA1	2106.28	0.847879	0.0917133	5.13922	0.0233912	0.420173
FBXO34	255.767	0.747433	0.0873631	5.13529	0.0234441	0.420173
HSPH1	1367.5	0.69108	0.138315	5.12866	0.0235339	0.421054
FAM120AOS	159.311	0.89769	0.119201	5.1262	0.0235672	0.421057
KIAA1009	100.802	-0.796222	0.15075	5.1201	0.0236503	0.421353
PPAN-P2RY11	66.0928	-0.493791	0.205665	5.12182	0.0236268	0.421353
DHRS3	609.51	0.172264	0.265111	5.1155	0.023713	0.421879
ABTB2	72.6909	-0.293141	0.221889	5.08807	0.0240909	0.422673
ADRB1	15.1711	5.54793	1.18479	5.08658	0.0241117	0.422673
BCAP29	506.931	0.0805462	0.140414	5.10271	0.0238885	0.422673
C15orf17	197.257	1.23927	0.141697	5.09908	0.0239385	0.422673
C15orf48	153.676	2.49616	0.601413	5.09037	0.024059	0.422673
CLN3	139.092	0.0197907	0.133515	5.08157	0.0241814	0.422673
CRK	809.823	0.254126	0.0738209	5.0809	0.0241908	0.422673
LANCL2	139.625	-0.536925	0.287812	5.09147	0.0240438	0.422673
NADKD1	2182	0.826251	0.178577	5.10849	0.0238091	0.422673
OCIAD1	1117.7	0.0269862	0.0852942	5.08856	0.0240842	0.422673
PIR	173.373	-0.314625	0.283765	5.08292	0.0241626	0.422673
TBC1D1	571.492	-0.058494	0.111401	5.10637	0.0238382	0.422673
TOR2A	15.0252	-0.220223	0.346577	5.09999	0.023926	0.422673
C14orf153	104.948	-0.911699	0.125773	5.07151	0.0243221	0.422765
CCDC69	195.887	0.136848	0.177874	5.07489	0.0242747	0.422765
GLCE	537.116	0.782201	0.211728	5.071	0.0243294	0.422765
RCL1	377.781	1.15794	0.226974	5.07268	0.0243058	0.422765
WASH2P	32.9252	-4.64811	0.289131	5.06632	0.0243951	0.423327
KCNK5	85.257	1.57249	0.542055	5.05405	0.0245684	0.425752
HACE1	63.066	-0.0752409	0.157115	5.04723	0.0246653	0.426848
LOC100507246	320.824	-0.595869	0.165157	5.03751	0.0248041	0.428239
SAFB	186.917	-1.37792	0.134926	5.03688	0.0248132	0.428239
SRM	36.7248	-0.0978303	0.376954	5.014	0.0251431	0.433342
ARRB2	63.4232	-0.772853	0.22757	5.00737	0.0252396	0.434416
COX15	347.567	0.0589549	0.106201	4.99828	0.0253725	0.435522
KAT2A	104.212	-0.0583707	0.183788	4.99849	0.0253695	0.435522
ALG3	143.722	-0.909194	0.209535	4.98665	0.0255436	0.436869
DGCR8	158.46	-0.370598	0.0950404	4.98875	0.0255127	0.436869
FNDC5	34.1271	-0.453765	0.49559	4.98592	0.0255543	0.436869
TGFBR3	172.024	0.0991548	0.318944	4.97785	0.0256738	0.438321
VAMP3	565.187	1.4108	0.118209	4.97104	0.0257751	0.439459
GORASP1	312.823	1.66494	0.11006	4.95976	0.0259438	0.44098
PAFAH2	315.217	0.745248	0.103006	4.95811	0.0259686	0.44098
SNX7	310.869	0.545806	0.180753	4.96189	0.0259119	0.44098
ERAL1	194.535	1.21765	0.166854	4.94981	0.0260935	0.441918
GDI2	2535.77	0.113992	0.0883371	4.95133	0.0260705	0.441918
MIR3944	21.1549	0.380315	0.255604	4.93711	0.0262859	0.444583
AMPD2	127.204	-1.7238	0.156506	4.92819	0.0264219	0.445895
EID3	84.2519	-0.986436	0.300722	4.92742	0.0264338	0.445895
AHCY	601.103	0.406284	0.139571	4.89988	0.0268586	0.446528
AKR7L	141.998	-0.302669	0.129911	4.90572	0.0267678	0.446528
ARL6IP5	1472.48	0.873827	0.14399	4.90924	0.0267134	0.446528
CCDC12	44.3333	-1.9643	0.148513	4.9158	0.0266121	0.446528
CERS2	2382.71	0.165423	0.115648	4.90171	0.02683	0.446528
EHMT2	30.7627	22.6748	176.582	4.90591	0.026765	0.446528
ERMAP	107.396	0.355965	0.194261	4.90035	0.0268513	0.446528
MRPS2	98.795	0.770796	0.138611	4.90278	0.0268134	0.446528
PHIP	574.899	0.696527	0.126307	4.91802	0.0265779	0.446528
SLC29A1	311.785	0.407541	0.242725	4.91036	0.0266962	0.446528
ZFP41	15.035	-1.26602	0.323874	4.91862	0.0265687	0.446528
PET117	118.427	0.381101	0.212019	4.8881	0.0270425	0.448997
ATAD2	218.296	0.377685	0.111723	4.88321	0.0271192	0.449095
MIR548AE2	192.324	2.21113	0.225715	4.8843	0.027102	0.449095
TMOD1	54.5505	-0.688091	0.322969	4.87149	0.0273039	0.451565
C6orf115	784.711	1.6414	0.202038	4.85171	0.0276187	0.454401
MBIP	243.144	1.21719	0.106806	4.85509	0.0275647	0.454401
MLLT10	240.694	3.84082	0.167171	4.85222	0.0276106	0.454401
SMO	122.904	-0.454888	0.156505	4.8567	0.027539	0.454401
KCTD9	182.756	-1.18321	0.18025	4.83893	0.0278242	0.455711
PIKFYVE	548.832	2.35005	0.112618	4.83611	0.0278698	0.455711
RECQL	413.55	-0.5556	0.091864	4.84431	0.0277374	0.455711
RG9MTD3	27.0875	-0.547863	0.196907	4.83763	0.0278452	0.455711
TRRAP	320.448	0.309315	0.181934	4.8356	0.0278779	0.455711
CRTC1	10.8357	-1.88403	0.290278	4.82779	0.0280046	0.456904
NT5E	414.409	1.16921	0.25514	4.82083	0.0281178	0.456904
PRICKLE4	29.9956	0.00665959	0.231854	4.82002	0.028131	0.456904
RAB8B	1306.66	1.73016	0.140414	4.82534	0.0280443	0.456904
RARRES1	15.993	1.47023	0.465292	4.82154	0.0281062	0.456904
TRIB2	37.3051	0.251417	0.175068	4.8134	0.0282393	0.458076
GGT3P	19.4544	-5.10841	0.389169	4.8102	0.0282917	0.45834
FRAT1	57.5928	-0.107205	0.303461	4.8032	0.028407	0.459025
HMGN4	117.565	0.439658	0.16387	4.80515	0.0283748	0.459025
PDZD8	779.998	0.719245	0.128194	4.80104	0.0284425	0.459025
CDC16	846.366	1.57471	0.120738	4.79349	0.0285675	0.459957
CFHR2	521.229	1.03547	0.337724	4.79304	0.028575	0.459957
LOC727896	135.144	0.851547	0.192812	4.79098	0.0286091	0.459957
IMPA2	69.3909	0.598953	0.378878	4.78248	0.0287507	0.461066
RAG1	19.8892	-0.36499	0.28326	4.7839	0.0287269	0.461066
OGFRL1	73.193	-0.45403	0.218271	4.77876	0.0288129	0.461479
SETD1B	29.7169	-1.23111	0.249835	4.7743	0.0288876	0.46151
TMCO3	1278.79	0.161617	0.201408	4.77527	0.0288712	0.46151
SLC41A3	111.156	0.454917	0.13213	4.76951	0.0289681	0.462214
C19orf48	27.236	0.464154	0.229514	4.76499	0.0290442	0.462846
CREBL2	614.504	0.380393	0.120359	4.75835	0.0291565	0.46299
EPS8	896.874	-0.264053	0.0926506	4.75798	0.0291627	0.46299
TPK1	60.9694	-0.0873833	0.256914	4.76139	0.0291051	0.46299
AKR1CL1	124.647	-0.291353	0.238425	4.74963	0.0293045	0.46408
PRPF39	316.615	0.404722	0.0897391	4.75148	0.0292732	0.46408
TOMM34	123.628	-0.476456	0.174589	4.7466	0.0293562	0.464318
MIA2	634.52	0.320462	0.170568	4.7379	0.029505	0.466091
ASGR2	1363.56	-0.433262	0.11639	4.72246	0.0297711	0.469589
HEBP2	353.99	-0.0847043	0.127502	4.71863	0.0298375	0.469589
RUNX1	31.3472	0.718729	0.321476	4.72071	0.0298015	0.469589
MAPK9	264.547	0.731509	0.112836	4.71397	0.0299185	0.47028
INHBB	46.0328	0.600123	0.320455	4.70846	0.0300145	0.470297
UTRN	850.427	-1.2724	0.202719	4.70789	0.0300244	0.470297
ZCCHC14	149.287	-0.00473897	0.247013	4.70753	0.0300308	0.470297
C8orf83	396.616	0.774448	0.142936	4.7028	0.0301135	0.470623
RDH13	23.3402	-0.285352	0.20424	4.7021	0.0301258	0.470623
ZFP14	58.4664	0.414447	0.17404	4.69845	0.0301899	0.471044
ZFP64	47.7588	-0.0348304	0.189642	4.68671	0.0303968	0.473689
MAFG	119.734	0.223172	0.192316	4.68185	0.0304829	0.474449
CHPF2	120.676	-0.470735	0.185696	4.67397	0.0306231	0.474948
ENKUR	20.7422	0.0186632	0.358943	4.6664	0.0307582	0.474948
GOT1	1166.94	-0.291444	0.168418	4.65494	0.0309643	0.474948
GSDMB	111.459	-0.664167	0.179602	4.65539	0.0309562	0.474948
IFI27L1	10.938	-1.57273	0.291032	4.66883	0.0307149	0.474948
KIAA0664	250.927	-1.89928	0.214011	4.65583	0.0309483	0.474948
OXR1	436.825	-0.0857861	0.12392	4.65516	0.0309603	0.474948
POLR1B	325.303	0.665019	0.132304	4.65742	0.0309196	0.474948
POLR1E	329.51	-0.675051	0.171376	4.67337	0.0306337	0.474948
SMG5	414.658	-1.70825	0.126271	4.66153	0.0308456	0.474948
SNORD12B	8569.75	5.88813	0.203316	4.67633	0.030581	0.474948
ZAK	2064.33	1.30096	0.220293	4.66763	0.0307363	0.474948
C9orf21	103.004	0.525938	0.189197	4.6508	0.0310391	0.475521
MAST3	49.8191	-0.494847	0.184237	4.64668	0.0311136	0.476087
CDK5RAP2	1496.5	0.988243	0.31096	4.64148	0.031208	0.476956
GPR155	252.946	0.717675	0.165613	4.63922	0.0312492	0.47701
ADH5	1940.02	-0.121656	0.141943	4.63038	0.0314106	0.477817
CLMN	1174.76	1.19844	0.262935	4.62433	0.0315216	0.477817
FKBP5	1827.41	2.18889	0.261933	4.62771	0.0314595	0.477817
RAD54L2	117.113	-0.833237	0.150939	4.63175	0.0313856	0.477817
RPL28	314.532	0.304216	0.227085	4.62398	0.031528	0.477817
TTC33	301.845	1.11854	0.123853	4.6273	0.031467	0.477817
AGA	262.22	-0.517184	0.124055	4.61866	0.031626	0.478334
ARHGAP17	86.0882	-0.736062	0.206465	4.61646	0.0316665	0.478334
DDX60	458.521	0.138756	0.210667	4.61479	0.0316973	0.478334
E2F3	86.0064	0.526403	0.181921	4.61395	0.031713	0.478334
C16orf91	16.7533	-0.259172	0.229109	4.59421	0.0320802	0.478442
ENY2	284.542	-0.980615	0.136824	4.60425	0.0318927	0.478442
EXOC6	282.789	0.716484	0.162255	4.58619	0.0322306	0.478442
GK	214.369	-1.99491	0.178534	4.60373	0.0319024	0.478442
GPN3	82.1736	-1.31523	0.149151	4.59466	0.0320716	0.478442
HAS3	46.5211	2.03275	0.319401	4.58764	0.0322033	0.478442
KRTCAP3	21.5108	-0.952427	0.230186	4.59101	0.03214	0.478442
NDUFA11	71.3378	-1.91042	0.131518	4.5952	0.0320615	0.478442
PNPLA6	117.772	-2.05788	0.183118	4.5855	0.0322435	0.478442
RAB17	345.698	-0.18356	0.193463	4.58724	0.0322108	0.478442
SGMS2	886.877	0.988813	0.117384	4.59838	0.0320023	0.478442
TCOF1	36.5047	-2.00656	0.242745	4.60127	0.0319482	0.478442
TMEM2	2812.68	0.853564	0.189336	4.58525	0.0322482	0.478442
TRANK1	832.239	0.749524	0.125107	4.58585	0.032237	0.478442
ATXN3	178.45	0.143911	0.128917	4.57927	0.0323609	0.479554
OPA3	133.296	4.78394	0.220781	4.57403	0.0324601	0.479969
SMA5	96.3845	-8.64745	0.477581	4.57379	0.0324646	0.479969
AP3D1	618.15	-1.74513	0.20941	4.5599	0.032729	0.480726
BOLA3	45.9398	-1.03673	0.192855	4.5555	0.0328132	0.480726
BUB3	567.554	1.38703	0.102763	4.55125	0.0328948	0.480726
FGD4	991.287	0.749192	0.140262	4.55635	0.0327969	0.480726
OSBPL9	1528.13	-0.827354	0.1127	4.5618	0.0326927	0.480726
SLC46A3	437.762	0.804572	0.313252	4.55843	0.032757	0.480726
TBC1D10B	33.1331	-0.0659383	0.191787	4.55312	0.0328588	0.480726
TDRD7	272.852	-0.0324016	0.116124	4.55735	0.0327778	0.480726
TMEM38A	39.5403	0.240186	0.300692	4.56875	0.0325603	0.480726
VRK3	132.702	0.151163	0.196171	4.55255	0.0328698	0.480726
CDC34	157.492	-1.29003	0.152287	4.5468	0.0329803	0.481421
KLHL2	322.086	0.0458053	0.129907	4.53297	0.0332478	0.484768
ZDHHC2	351.773	-0.307639	0.209231	4.52673	0.0333692	0.48598
AHSA2	177.237	-0.85727	0.138988	4.51214	0.0336551	0.487238
C2orf28	164.604	-0.266212	0.163349	4.51057	0.033686	0.487238
CD2AP	1508.02	0.0703764	0.147743	4.51223	0.0336534	0.487238
CNPY4	40.986	-1.72207	0.256256	4.51758	0.0335482	0.487238
KDM2A	544.067	0.0590477	0.118013	4.51229	0.0336522	0.487238
MGC2752	51.7497	0.199258	0.203694	4.51654	0.0335686	0.487238
KLC4	320.267	1.2643	0.261976	4.49885	0.0339177	0.489662
SLC20A1	301.394	0.888301	0.236635	4.49818	0.0339309	0.489662
C10orf54	20.4329	-0.565724	0.281013	4.48571	0.0341793	0.491191
C16orf57	135.441	1.67053	0.145009	4.48599	0.0341737	0.491191
ENDOD1	116.315	1.31909	0.243929	4.4858	0.0341775	0.491191
FBXW7	241.65	-0.401512	0.127445	4.48316	0.0342304	0.491191
REEP3	816.013	0.241962	0.141681	4.48355	0.0342227	0.491191
PRRC2B	275.841	-1.68888	0.195797	4.47716	0.0343508	0.492361
RBM10	143.973	-2.15128	0.127118	4.47378	0.0344188	0.492779
MRPL12	164.251	1.26727	0.283299	4.47036	0.0344877	0.49321
ATAD3C	10.3303	-3.55347	0.636672	4.4681	0.0345333	0.493306
KIAA1107	69.3058	-0.548881	0.193423	4.46061	0.0346851	0.494916
GLYR1	463.081	-0.44578	0.081457	4.45869	0.0347242	0.494917
C17orf39	111.273	0.63528	0.122828	4.45335	0.0348328	0.495907
C14orf105	636.509	0.785049	0.169719	4.44471	0.0350096	0.497866
AFM	1275.1	1.12903	0.433703	4.43332	0.0352438	0.499517
FAM63A	203.408	-0.451993	0.157099	4.43533	0.0352025	0.499517
SEC24A	2298.46	1.61694	0.211108	4.43489	0.0352115	0.499517
OGDH	254.48	-0.252726	0.158738	4.42722	0.03537	0.500747
GNAO1	35.7117	-1.00286	0.274631	4.42295	0.0354587	0.500884
PSMD2	1044.84	-0.51263	0.120202	4.42417	0.0354333	0.500884
ZFP106	844.368	0.0657797	0.0991137	4.41123	0.0357032	0.503341
ZMIZ1	35.959	-1.68811	0.205466	4.4108	0.035712	0.503341
TMEM63B	279.734	-0.732863	0.15829	4.40819	0.0357667	0.503552
FBXO46	15.4298	-0.272845	0.273239	4.39332	0.03608	0.507113
KLHL20	146.174	-0.32569	0.113769	4.39051	0.0361395	0.507113
ZDHHC8	19.9739	-0.75267	0.287243	4.39193	0.0361094	0.507113
PILRB	213.027	-0.271351	0.176279	4.38002	0.0363625	0.508554
SGTB	262.629	0.734631	0.215702	4.38091	0.0363437	0.508554
ZNF740	250.13	1.58863	0.147575	4.38099	0.036342	0.508554
PEX16	76.8015	-0.566031	0.20819	4.37498	0.0364702	0.509499
SLC4A2	264.629	-0.952733	0.161169	4.37296	0.0365134	0.509541
ZSCAN12P1	14.1989	2.43124	0.373764	4.36685	0.0366446	0.51081
ZNF286B	18.311	-3.84117	0.308094	4.35987	0.0367951	0.512345
APBB1IP	171.65	-1.68824	0.316422	4.34098	0.0372054	0.51299
CCDC57	38.4753	-1.20733	0.339867	4.34334	0.0371539	0.51299
CHM	465.853	0.125001	0.171841	4.35343	0.0369345	0.51299
FRK	527.389	0.654354	0.170472	4.35058	0.0369964	0.51299
HBEGF	17.3449	0.678083	0.365446	4.35426	0.0369165	0.51299
HMGXB3	254.099	0.195726	0.131199	4.34488	0.0371204	0.51299
MIRLET7BHG	30.4052	0.724519	0.188864	4.34726	0.0370685	0.51299
PON3	656.661	1.24027	0.247982	4.34224	0.037178	0.51299
PPA2	687.842	0.30901	0.103314	4.34957	0.0370184	0.51299
AGPAT1	147.358	24.8297	172.979	4.31725	0.0377278	0.516123
EPN1	143.385	-1.48238	0.1407	4.32263	0.0376087	0.516123
FUBP3	325.133	-1.15244	0.0953318	4.32103	0.0376442	0.516123
GPN2	73.7139	0.198179	0.159057	4.3145	0.0377889	0.516123
GSTA1	1218.11	-2.53677	0.435349	4.31691	0.0377354	0.516123
HAO1	2065.75	0.918871	0.231106	4.31405	0.0377989	0.516123
PYCR2	109.094	0.334152	0.133859	4.32067	0.037652	0.516123
TMEM65	162.489	0.739334	0.19198	4.31814	0.0377082	0.516123
VBP1	260.153	-0.676238	0.114214	4.31687	0.0377363	0.516123
CNNM3	91.9332	0.179888	0.171576	4.3073	0.0379492	0.516507
GDE1	296.594	-0.285359	0.115007	4.30856	0.0379211	0.516507
NOXA1	16.7972	-1.15993	0.220784	4.30962	0.0378974	0.516507
COX17	102.277	-2.75945	0.142442	4.30284	0.0380487	0.516971
DPY19L1P1	19.361	-1.5307	0.364559	4.30213	0.0380647	0.516971
CREBBP	161.902	-0.936907	0.199004	4.29773	0.0381632	0.517201
SLC30A1	728.618	1.81868	0.182274	4.29807	0.0381556	0.517201
ATPIF1	368.894	-0.90247	0.190703	4.29343	0.0382599	0.517406
SNORD47	21863.9	10.6331	0.230137	4.29498	0.0382251	0.517406
ETNK2	777.189	1.98356	0.296246	4.28579	0.0384323	0.519184
TGIF2	83.5144	-0.610119	0.156391	4.2809	0.0385428	0.520123
ACP5	37.7859	0.95936	0.286551	4.26126	0.038991	0.521742
DTD1	88.1177	-0.854352	0.145481	4.26193	0.0389755	0.521742
FBXO30	178.964	1.05234	0.125725	4.26892	0.0388156	0.521742
NR3C2	212.617	0.532416	0.210786	4.26916	0.0388102	0.521742
SEC16A	267.229	-0.938542	0.256007	4.26122	0.0389918	0.521742
SNORD89	9164.31	12.3664	0.41458	4.26126	0.0389909	0.521742
TMEM60	58.1494	-0.686759	0.1709	4.27171	0.0387519	0.521742
TRIM31	23.4619	22.5018	173.664	4.26313	0.0389481	0.521742
BAG4	407.994	0.187436	0.14918	4.24568	0.0393504	0.521813
DLG5	71.1359	-1.26329	0.201176	4.24541	0.0393566	0.521813
MARVELD2	384.678	-0.113868	0.110233	4.24317	0.0394085	0.521813
MEX3A	53.6059	-0.10206	0.254689	4.2447	0.0393729	0.521813
NAB1	619.598	0.882534	0.138884	4.24724	0.0393141	0.521813
RASGRF2	64.8856	2.87464	0.612357	4.25272	0.0391876	0.521813
RNF121	103.862	-0.00701423	0.173643	4.25646	0.0391014	0.521813
RNF128	1069.9	0.505017	0.14948	4.25573	0.0391182	0.521813
RTTN	143.935	0.231719	0.144258	4.24605	0.0393418	0.521813
SRA1	136.029	-0.403748	0.13127	4.24376	0.0393949	0.521813
EMBP1	37.9476	-0.0392083	0.273246	4.23779	0.0395335	0.521834
FPGT	220.688	1.10883	0.122209	4.24065	0.0394671	0.521834
HSP90AA1	10997.5	1.22404	0.158221	4.23914	0.0395022	0.521834
DPY30	149.921	-0.843931	0.138189	4.22952	0.0397267	0.522877
RILP	58.1258	-0.0238419	0.183256	4.22912	0.0397362	0.522877
TMEM47	1159.99	1.64411	0.305206	4.23254	0.0396561	0.522877
CDR2	415.544	0.673448	0.154184	4.22494	0.039834	0.523621
NOL9	184.282	-0.203446	0.146073	4.22107	0.039925	0.524274
2010-07-01	130.263	-1.15497	0.254102	4.21475	0.0400741	0.525687
EXPH5	499.023	1.47743	0.202334	4.2087	0.0402172	0.526476
SPAG5	59.6699	0.389706	0.39904	4.21003	0.0401856	0.526476
C1orf9	603.787	0.198894	0.122758	4.20102	0.0403996	0.528318
AGBL3	13.3403	1.04826	0.322483	4.19003	0.0406624	0.528487
GANC	119.314	0.0729152	0.153385	4.19375	0.0405733	0.528487
GPR137	21.2344	-0.866758	0.263429	4.19074	0.0406454	0.528487
MIR4721	15.9259	-0.471344	0.340411	4.19489	0.040546	0.528487
STK35	109.051	-0.168421	0.149051	4.19052	0.0406507	0.528487
TRIM66	91.3678	0.552022	0.19798	4.19371	0.0405742	0.528487
SSTR1	43.5038	2.1566	0.347137	4.18663	0.0407439	0.529004
H3F3B	821.073	-0.226881	0.140074	4.18235	0.0408469	0.529799
COX11	293.773	-0.177198	0.147824	4.17319	0.0410683	0.531584
NCAPG2	48.696	-0.449387	0.199385	4.17423	0.0410431	0.531584
FAM161A	10.2103	-1.84047	0.420755	4.15992	0.0413914	0.533045
KHSRP	171.434	-1.51032	0.178062	4.1629	0.0413186	0.533045
NBEAL2	31.8352	-1.49398	0.304086	4.16002	0.0413888	0.533045
SNORD116-6	737.043	9.84952	0.512423	4.16659	0.0412286	0.533045
TRIM16L	56.8559	-0.867092	0.442177	4.16379	0.0412969	0.533045
SMURF2	88.47	-0.470053	0.125531	4.15339	0.0415512	0.534561
HABP2	8683.71	0.661461	0.206778	4.14706	0.0417069	0.534937
NUDT16L1	54.6553	0.769716	0.165925	4.15039	0.0416249	0.534937
UGP2	6097.62	0.79067	0.151977	4.14829	0.0416765	0.534937
APBA3	37.9024	-0.0634007	0.232465	4.11977	0.0423847	0.535029
ATG4C	99.4356	0.0614267	0.114696	4.09339	0.0430512	0.535029
BCL2L10	14.3443	1.14654	0.296295	4.10809	0.0426786	0.535029
BRPF3	141.477	-0.222338	0.182375	4.07324	0.0435676	0.535029
C1orf96	86.8	0.192557	0.303819	4.07647	0.0434844	0.535029
CKLF-CMTM1	54.2958	-0.272791	0.157853	4.12157	0.0423398	0.535029
CNOT3	34.2932	-2.78414	0.342736	4.09973	0.04289	0.535029
DHX30	219.927	-0.426131	0.15181	4.10048	0.0428711	0.535029
DYNC2LI1	107.968	-0.116317	0.128433	4.12123	0.0423482	0.535029
ENTPD5	1415.45	0.0632657	0.300309	4.09513	0.0430069	0.535029
FBXO2	191.035	-1.23062	0.211512	4.09026	0.043131	0.535029
FBXO38	301.374	-0.795413	0.0964852	4.07384	0.0435521	0.535029
FSD1L	74.1999	1.63625	0.232318	4.12217	0.0423248	0.535029
GOLIM4	755.775	-0.805086	0.145107	4.11886	0.0424077	0.535029
KLHL17	12.3753	-0.119808	0.449838	4.14133	0.0418483	0.535029
NASP	229.145	-0.92309	0.134104	4.07672	0.0434781	0.535029
NAT15	51.5134	0.25366	0.208001	4.08261	0.0433267	0.535029
NEDD8-MDP1	301.942	-1.37398	0.145512	4.12395	0.0422804	0.535029
NOL6	177.553	-0.0131113	0.24212	4.07835	0.043436	0.535029
NRIP1	903.94	0.842606	0.156178	4.0905	0.043125	0.535029
NUP210	113.579	-0.608807	0.183843	4.13846	0.0419192	0.535029
PDE8A	946.184	0.484071	0.109257	4.13775	0.0419368	0.535029
POLR2H	151.468	-0.427466	0.121156	4.07315	0.04357	0.535029
RBM15B	194.965	-0.140532	0.126571	4.07462	0.0435322	0.535029
RCC1	369.765	-0.643552	0.204798	4.13908	0.0419038	0.535029
RNF115	582.166	-0.51246	0.15845	4.07432	0.0435398	0.535029
RNF170	273.606	0.567421	0.154566	4.12809	0.0421768	0.535029
RORA	1493.9	2.09318	0.280556	4.09149	0.0430997	0.535029
RPRD1B	500.552	1.06708	0.102525	4.10429	0.0427746	0.535029
RUSC1	49.6907	1.01328	0.176852	4.08408	0.0432889	0.535029
S100A14	216.348	1.02026	0.281233	4.07333	0.0435653	0.535029
SHPK	176.928	0.678613	0.224485	4.07443	0.043537	0.535029
SLC2A2	2666.78	0.558808	0.276514	4.13906	0.0419045	0.535029
SLC7A6OS	38.4278	-1.43766	0.172868	4.07401	0.0435478	0.535029
SNORD116-2	736.894	11.4315	0.850352	4.07701	0.0434705	0.535029
SNORD58B	9760.23	5.40846	0.207275	4.10044	0.0428721	0.535029
THNSL1	182.622	1.15052	0.141416	4.08676	0.0432203	0.535029
TMEM234	18.644	-0.501988	0.253155	4.10843	0.0426699	0.535029
TMTC3	537.11	0.593387	0.0842399	4.09717	0.0429551	0.535029
TRMT61A	25.4516	1.29248	0.221605	4.12634	0.0422205	0.535029
TUFM	532.34	-1.36929	0.182139	4.12461	0.0422638	0.535029
U2SURP	726.155	-0.631853	0.0855473	4.08323	0.0433107	0.535029
ZMIZ2	36.2836	-1.68852	0.172625	4.07886	0.0434228	0.535029
ZZEF1	434.276	-0.140152	0.132874	4.10078	0.0428635	0.535029
PIK3R2	106.359	-2.71293	0.223943	4.06321	0.043827	0.537194
PRMT5	377.5	0.192299	0.143546	4.06306	0.043831	0.537194
DRG2	114.715	-0.896199	0.170254	4.06123	0.0438786	0.537259
LONP1	350.37	-1.95395	0.18949	4.05427	0.0440597	0.537361
RAB18	1196.84	0.600447	0.113215	4.05164	0.0441285	0.537361
SLC27A3	65.4469	-0.461363	0.3194	4.04954	0.0441835	0.537361
STL	10.5274	1.37066	0.345708	4.05704	0.0439876	0.537361
STRN4	93.2515	-1.88844	0.167032	4.05286	0.0440965	0.537361
TCEA3	346.446	-1.45732	0.238204	4.054	0.0440669	0.537361
UHRF1BP1	372.378	0.799401	0.127281	4.04985	0.0441753	0.537361
FEM1C	1251.93	1.68226	0.20527	4.0425	0.044368	0.539088
FNBP1L	1146.16	0.487214	0.14286	4.03974	0.0444406	0.539346
MPI	233.894	0.570366	0.234627	4.03846	0.0444743	0.539346
C9orf103	80.1162	0.257879	0.264159	4.03569	0.0445474	0.539718
HMBS	94.2084	1.72466	0.288079	4.03408	0.0445901	0.539719
IKZF5	106.893	1.96988	0.246952	4.02968	0.0447065	0.539941
INPP5E	30.6734	-0.486998	0.214479	4.02856	0.0447362	0.539941
N6AMT2	43.9679	0.974111	0.172882	4.03159	0.0446559	0.539941
TNPO3	615.17	-0.176941	0.0819585	4.02474	0.0448376	0.540651
SCAMP2	199.03	0.757073	0.154024	4.02293	0.0448856	0.540716
ANKRD52	145.372	-0.636811	0.219038	4.01829	0.0450093	0.541178
ZHX2	148.652	0.723146	0.199979	4.01835	0.0450076	0.541178
GUCA2B	25.5514	-0.883009	0.268501	4.01291	0.045153	0.542392
C2orf67	263.921	1.1442	0.123058	3.99128	0.0457363	0.543888
CLDN16	36.7565	0.254111	0.397602	3.99784	0.0455586	0.543888
DOCK6	79.3745	-0.472952	0.189428	3.99537	0.0456255	0.543888
FAM160B2	44.2572	-0.291084	0.233009	4.00617	0.0453339	0.543888
FLJ36031	148.33	0.956199	0.18864	3.99248	0.0457037	0.543888
GLA	173.765	-0.166569	0.224763	3.99194	0.0457185	0.543888
PCMT1	1000.2	0.48844	0.141986	4.00097	0.0454742	0.543888
RNF123	326.065	0.326612	0.125566	4.00483	0.0453701	0.543888
SLC9A6	223.579	0.59809	0.113479	3.99421	0.045657	0.543888
SMARCA1	822.299	-0.932415	0.181009	3.9908	0.0457492	0.543888
SRI	119.555	-1.98815	0.179108	3.99534	0.0456262	0.543888
CTDSP2	464.546	0.587106	0.130511	3.98009	0.0460411	0.545993
ELP2	556.2	0.317759	0.0953346	3.97957	0.0460554	0.545993
SLC17A5	369.281	0.567527	0.115319	3.98209	0.0459864	0.545993
ACTR10	510.062	0.221309	0.114289	3.9695	0.0463316	0.546209
ASCL1	10.7699	20.8638	182.305	3.97622	0.046147	0.546209
LOC151534	25.7452	0.0985195	0.282021	3.9744	0.0461969	0.546209
PITPNM2	48.0341	-0.68863	0.314253	3.9698	0.0463233	0.546209
SLC4A7	213.566	0.478484	0.208332	3.96922	0.0463392	0.546209
TMX4	474.011	-0.257236	0.0962219	3.96792	0.046375	0.546209
UBQLN4	146.337	-1.4099	0.122714	3.97214	0.0462591	0.546209
MT1X	231.933	2.64029	0.393657	3.96634	0.0464187	0.546216
PSIP1	138.289	-1.53016	0.148877	3.96465	0.0464653	0.546258
TK1	17.933	-0.599235	0.300055	3.96286	0.0465147	0.546333
ADH1A	354.081	-2.21336	0.550816	3.9585	0.0466354	0.546421
C19orf28	110.185	0.245673	0.187638	3.95239	0.0468049	0.546421
CC2D1B	152.235	-1.03694	0.117441	3.94966	0.046881	0.546421
EMP2	622.181	1.41966	0.11441	3.96051	0.0465795	0.546421
NPAS2	204.483	-0.804788	0.208881	3.95475	0.0467393	0.546421
PKDCC	22.878	0.327249	0.259015	3.95219	0.0468104	0.546421
PROS1	3030.27	1.05632	0.169166	3.95033	0.0468621	0.546421
SORBS3	81.6734	-1.80337	0.309088	3.94862	0.04691	0.546421
TCEA2	55.712	-0.0500372	0.557822	3.95511	0.0467293	0.546421
AKR1C3	6704.5	-0.534199	0.295387	3.93462	0.0473019	0.546471
ANKRD35	33.6239	-0.245842	0.249079	3.93586	0.0472668	0.546471
DDI2	204.841	0.405669	0.189789	3.94082	0.0471278	0.546471
LOC100129931	10.6887	-24.0158	231.208	3.93638	0.0472523	0.546471
NAA16	102.966	0.441951	0.171388	3.93778	0.0472131	0.546471
NOB1	106.585	-0.1469	0.195266	3.94087	0.0471263	0.546471
SEC24C	885.248	0.127932	0.101662	3.94107	0.0471209	0.546471
SNORD116-8	1059.15	27.4843	169.22	3.9367	0.0472433	0.546471
TCEAL4	157.846	-1.25435	0.163567	3.94452	0.0470243	0.546471
NDUFA12	238.805	-0.615961	0.149508	3.93264	0.0473576	0.546617
C17orf58	75.8578	-0.272455	0.217774	3.92981	0.0474372	0.546642
FRYL	912.79	0.950841	0.108657	3.92797	0.0474892	0.546642
STYX	404.824	-0.169389	0.136602	3.92922	0.0474539	0.546642
ARRB1	86.2328	-1.19075	0.385842	3.92485	0.0475773	0.547161
TRIM56	54.9945	-0.945397	0.164755	3.91883	0.047748	0.548626
POLR2A	149.345	-1.24998	0.299686	3.91502	0.0478565	0.549375
C1orf168	318.083	0.72672	0.246859	3.89942	0.0483028	0.551928
CEP44	138.556	0.425731	0.127122	3.89948	0.0483011	0.551928
CHUK	546.673	0.268171	0.0902478	3.89813	0.04834	0.551928
CINP	112.28	-0.321818	0.123976	3.90304	0.0481988	0.551928
HYLS1	67.7479	-0.582038	0.179816	3.90416	0.0481666	0.551928
TM6SF2	59.21	0.3437	0.40618	3.90094	0.0482592	0.551928
SEC11A	491.722	-1.53871	0.113477	3.89487	0.0484339	0.55218
SENP7	169.657	-0.413082	0.136109	3.89283	0.0484926	0.55218
VPRBP	208.284	-0.0143357	0.0979186	3.89394	0.0484607	0.55218
RAP1B	395.702	-1.88533	0.136155	3.88642	0.0486779	0.553297
TRAPPC8	1229.26	0.844757	0.0916419	3.8871	0.0486585	0.553297
INTS1	166.165	-1.6326	0.276055	3.88392	0.0487505	0.553626
CCDC43	76.3227	-1.06656	0.155381	3.8739	0.0490423	0.555944
DPAGT1	253.124	1.1242	0.156558	3.87405	0.049038	0.555944
C19orf54	12.4137	0.700709	0.336556	3.86609	0.0492711	0.557966
CCDC115	55.2801	0.0970166	0.15922	3.86482	0.0493086	0.557966
NAMPT	3046.5	-0.0170028	0.293087	3.86162	0.0494025	0.55853
CEP97	60.227	-0.632653	0.157446	3.85171	0.0496953	0.560759
LOC283070	33.3935	0.0495071	0.381609	3.85011	0.0497428	0.560759
RABGEF1	250.007	0.434204	0.105322	3.85	0.0497459	0.560759
TANK	360.947	1.7804	0.153545	3.84897	0.0497765	0.560759
CTNND1	3024.09	0.168493	0.12674	3.8444	0.0499123	0.561292
SC5DL	2570.98	2.76676	0.241082	3.84496	0.0498957	0.561292
ATG2A	82.7061	-0.992837	0.171955	3.84095	0.0500151	0.561453
NPPA-AS1	17.6432	-0.0155093	0.294003	3.84192	0.0499863	0.561453
HSD17B13	1143.28	0.36319	0.546565	3.83919	0.0500677	0.561546
LOC729678	47.2291	-0.723433	0.2276	3.83237	0.0502718	0.563338
ACACA	1181.25	0.895068	0.21451	3.82609	0.0504605	0.563386
ADAP2	14.7103	-0.0750958	0.466708	3.82765	0.0504135	0.563386
PKN1	118.666	-1.13629	0.118188	3.82722	0.0504264	0.563386
SDPR	15.7214	4.05499	0.855421	3.82484	0.0504982	0.563386
UGDH	5053.06	0.488548	0.285809	3.82658	0.0504459	0.563386
HYAL3	52.7852	0.832181	0.361549	3.8232	0.0505475	0.563441
EGLN2	114.831	-0.507266	0.227959	3.81992	0.0506467	0.56405
SQSTM1	4434.07	-0.0639637	0.202619	3.81328	0.0508477	0.565792
ANXA2P2	1440.93	3.75077	0.24073	3.78984	0.0515645	0.565902
APC	733.185	0.675461	0.106321	3.80553	0.0510835	0.565902
BCORL1	11.1083	-0.99155	0.30315	3.79031	0.05155	0.565902
C7orf28B	452.329	-5.37123	0.171241	3.81026	0.0509394	0.565902
CEP57	479.887	1.17511	0.221508	3.7943	0.0514274	0.565902
CPS1	38993.1	1.95094	0.281677	3.78817	0.051616	0.565902
CSGALNACT1	14.5915	0.404781	0.281954	3.7967	0.0513538	0.565902
FAM115C	54.7026	2.50943	0.271721	3.78824	0.0516139	0.565902
HTR2B	10.5285	0.764538	0.589173	3.79655	0.0513583	0.565902
MIB2	33.3325	-2.21303	0.232566	3.79844	0.0513003	0.565902
MTHFR	109.634	0.831423	0.239779	3.80244	0.0511779	0.565902
RFNG	55.3808	-0.708802	0.230683	3.79656	0.051358	0.565902
RNU5F	17.0308	-1.4827	0.268142	3.80477	0.0511069	0.565902
SNORD2	8931.86	6.34416	0.257467	3.80912	0.0509743	0.565902
SNRNP200	642.749	0.126829	0.162349	3.80542	0.051087	0.565902
TTC7A	51.3119	-0.732078	0.201223	3.78984	0.0515647	0.565902
ZCCHC9	280.51	0.0265776	0.249101	3.79098	0.0515294	0.565902
GOLGA6B	14.0084	-6.20802	0.729073	3.78651	0.0516674	0.565976
ARFGEF2	1803.09	0.644383	0.148551	3.7824	0.0517943	0.566685
NCOR1	1238.99	0.271636	0.0972518	3.78152	0.0518214	0.566685
LOC100507053	22.8779	-1.57238	0.445128	3.77535	0.0520132	0.568292
RBX1	252.319	0.49287	0.159044	3.77118	0.0521428	0.569016
SETD3	491.375	-0.193932	0.0966023	3.77034	0.0521692	0.569016
IQCG	44.7538	-0.365991	0.217222	3.76732	0.0522633	0.569553
ARMC8	418.213	1.15958	0.111508	3.76423	0.0523599	0.570116
LPCAT3	397.314	0.0789257	0.213184	3.76063	0.0524729	0.570524
NSDHL	467.914	0.894009	0.139237	3.76017	0.0524873	0.570524
CAMK2G	127.255	-0.550121	0.125996	3.75462	0.0526617	0.57068
DAP	475.099	1.72819	0.178552	3.75399	0.0526816	0.57068
SNORD21	4810.26	3.99693	0.301218	3.75658	0.0526	0.57068
USP13	283.83	0.956747	0.195278	3.75789	0.0525588	0.57068
ARHGAP32	230.174	0.410101	0.165995	3.75134	0.0527652	0.571098
PANX2	18.4564	-1.43871	0.368068	3.74765	0.0528819	0.571873
ACOT7	74.5542	0.289732	0.24091	3.7399	0.0531276	0.572948
BRD4	77.4729	-0.55726	0.283309	3.73741	0.053207	0.572948
CMAS	477.45	0.679965	0.177525	3.73598	0.0532523	0.572948
MLLT6	144.717	-1.40216	0.137831	3.73686	0.0532243	0.572948
SLAIN1	127.865	0.288934	0.168746	3.73676	0.0532276	0.572948
TMEM200B	37.6575	-0.717966	0.24805	3.73984	0.0531297	0.572948
EPB41L5	1312.96	1.16619	0.14788	3.7301	0.0534401	0.573209
FBXO31	131.705	0.630368	0.165232	3.72956	0.0534573	0.573209
PRPF8	1037.85	0.348315	0.199648	3.7311	0.0534083	0.573209
TMX2-CTNND1	2964.46	0.128264	0.126705	3.72973	0.0534521	0.573209
LYPLAL1	316.224	-0.307603	0.135014	3.72624	0.053564	0.573462
PAR-SN	157.248	2.62249	0.258526	3.726	0.0535714	0.573462
GOLT1B	574.065	0.784669	0.100908	3.72038	0.0537522	0.573945
LOC100129961	10.3597	-2.79005	0.396666	3.72279	0.0536746	0.573945
RAB20	86.36	0.417993	0.138119	3.72112	0.0537283	0.573945
SNORD24	5596.27	5.77242	0.246866	3.71667	0.0538717	0.574737
C1QTNF3	34.6446	-0.123534	0.273517	3.70957	0.0541014	0.575253
DCUN1D3	224.543	-0.156004	0.102937	3.71179	0.0540293	0.575253
ERRFI1	4889.34	2.09195	0.285348	3.71044	0.0540732	0.575253
ITPKC	106.017	-0.137434	0.134347	3.71333	0.0539796	0.575253
FLYWCH1	26.9048	-0.504127	0.239198	3.70712	0.0541807	0.575463
TFPI	1870.22	1.38821	0.159291	3.70616	0.054212	0.575463
MAP3K11	146.193	-0.365093	0.151208	3.70451	0.0542657	0.575552
KIF12	88.2034	-0.528555	0.302543	3.69542	0.0545619	0.576517
NSD1	826.014	0.339085	0.103627	3.69719	0.0545043	0.576517
OGFOD2	30.8508	0.938167	0.239997	3.69736	0.0544985	0.576517
RNASE4	698.336	1.14275	0.277369	3.69475	0.0545839	0.576517
UBA6	1264.05	0.130609	0.118898	3.6979	0.054481	0.576517
NUCKS1	2310.07	0.219325	0.136111	3.6908	0.0547135	0.576925
TTC28-AS1	32.8623	1.54005	0.2824	3.69124	0.054699	0.576925
PMS2	77.1318	-1.5837	0.147624	3.68347	0.0549543	0.578983
LMTK2	391.996	0.0821146	0.184687	3.67289	0.0553043	0.580744
PNMA1	45.191	-0.141596	0.291938	3.67288	0.0553046	0.580744
TRIM15	66.8469	23.6067	176.018	3.67422	0.05526	0.580744
USP21	28.549	0.285708	0.202189	3.67663	0.0551802	0.580744
SNORD80	6494.72	8.01386	0.307876	3.6685	0.0554501	0.581791
BTN3A1	145.538	-0.803113	0.130263	3.66375	0.0556083	0.582487
CTAGE1	18.589	4.27595	0.515399	3.66502	0.0555659	0.582487
B4GALT1	1197.4	1.93011	0.18275	3.65902	0.0557663	0.58366
SNORD12C	4945.52	7.50852	0.317632	3.65676	0.0558421	0.583971
C9orf80	130.136	0.621791	0.140779	3.652	0.056002	0.584067
FAM82A2	310.78	0.907967	0.149501	3.65065	0.0560472	0.584067
HCFC2	361.5	0.355732	0.103986	3.65287	0.0559727	0.584067
KIAA1543	56.2508	-1.32942	0.217661	3.6512	0.0560289	0.584067
TMEM81	19.1832	1.66431	0.27226	3.64964	0.0560815	0.584067
ABCF1	319.195	25.9041	171.205	3.64111	0.0563694	0.58613
IRAK1	393.86	-0.74539	0.13619	3.64103	0.056372	0.58613
RALGPS1	25.2883	0.559275	0.255187	3.63528	0.0565671	0.587677
C5orf53	99.3082	1.0365	0.207857	3.62661	0.0568625	0.590117
ZCCHC3	62.7794	1.13906	0.171863	3.62566	0.056895	0.590117
CDK12	530.414	-0.383144	0.101331	3.62151	0.0570372	0.590177
CGGBP1	817.76	1.43997	0.118319	3.62044	0.0570738	0.590177
FAM193A	76.9653	-1.40156	0.217276	3.62006	0.0570869	0.590177
MCL1	4267.73	1.76069	0.16703	3.62032	0.0570779	0.590177
ABHD10	315.158	0.0556441	0.147576	3.60703	0.0575359	0.591131
AP2A2	397.171	-0.434138	0.10861	3.60753	0.0575186	0.591131
CAP1	2514.32	0.284855	0.125549	3.60941	0.0574534	0.591131
CCDC41	75.3866	0.0343344	0.169719	3.60782	0.0575085	0.591131
H1F0	1033.72	1.85854	0.294425	3.60703	0.0575357	0.591131
IL1RL2	44.3949	0.166483	0.26658	3.61354	0.0573109	0.591131
MYADM	55.894	-1.38708	0.304196	3.61257	0.0573445	0.591131
RBPMS	132.56	1.12108	0.219518	3.60656	0.057552	0.591131
XBP1	3874.6	1.02845	0.119185	3.60379	0.057648	0.591638
HTATIP2	1316.61	0.901808	0.104104	3.60171	0.0577202	0.5919
ABCG8	240.962	0.921858	0.233042	3.59732	0.0578728	0.592524
MAP2K3	127.272	-0.230043	0.278446	3.59727	0.0578745	0.592524
EI24	915.137	0.923564	0.192525	3.59234	0.0580463	0.593805
C19orf46	26.2595	-0.332876	0.262165	3.59095	0.0580951	0.593825
PKLR	408.904	0.680247	0.237254	3.58737	0.0582203	0.594626
MRPS25	184.224	-0.584744	0.124323	3.58326	0.0583643	0.595617
ATP13A2	24.9633	-0.472075	0.259191	3.57804	0.0585481	0.596197
C16orf5	78.0276	-0.710515	0.184401	3.57507	0.0586528	0.596197
C1orf74	26.4331	0.189898	0.193105	3.57166	0.0587736	0.596197
CGNL1	1006.16	-0.293538	0.172377	3.57197	0.0587625	0.596197
GRHPR	906.164	-0.0160804	0.217258	3.57249	0.0587441	0.596197
GTF3C6	191.696	-1.12788	0.180963	3.57778	0.0585575	0.596197
MAML3	79.6901	-0.105192	0.194608	3.57186	0.0587663	0.596197
NSUN2	460.293	-0.843224	0.108129	3.57099	0.0587972	0.596197
KLHL11	55.09	0.912488	0.18831	3.56599	0.0589745	0.597517
CD164	2729.52	1.9608	0.125775	3.55787	0.0592636	0.598534
CYP4X1	13.1688	0.484846	0.42819	3.56137	0.0591389	0.598534
DIRAS2	12.3495	1.07929	0.694618	3.55875	0.0592322	0.598534
POLR2D	104.234	-0.305969	0.161113	3.55816	0.0592532	0.598534
ASF1A	193.037	-0.168696	0.153274	3.53959	0.0599202	0.599006
C12orf69	21.8123	1.65492	0.495903	3.54891	0.0595847	0.599006
GATAD1	216.033	-0.219803	0.084495	3.54792	0.05962	0.599006
GGCX	1316.55	0.566228	0.144624	3.52956	0.0602837	0.599006
GOLGA6C	12.3675	-6.00365	0.596243	3.53394	0.0601249	0.599006
GTF2B	258.447	-0.414501	0.129091	3.53612	0.0600456	0.599006
KIAA1217	237.184	-0.279871	0.231437	3.54038	0.0598918	0.599006
KIAA1671	735.154	0.102375	0.150939	3.52994	0.0602701	0.599006
MUM1L1	160.489	0.286983	0.309317	3.55222	0.0594658	0.599006
NPRL3	14.3964	-0.948467	0.429813	3.53846	0.0599611	0.599006
ORMDL2	167.747	-0.195799	0.149174	3.53495	0.0600883	0.599006
OSTC	501.928	-0.972538	0.151156	3.5546	0.0593806	0.599006
PDHB	787.676	0.296166	0.123529	3.52906	0.060302	0.599006
PLIN2	8000.03	1.98589	0.300323	3.5345	0.0601044	0.599006
RPL23AP7	34.4519	-5.69247	0.345249	3.54535	0.0597126	0.599006
SH3TC1	55.7862	-0.100564	0.252336	3.54504	0.0597238	0.599006
SMAD3	218.847	-0.93686	0.239385	3.53525	0.0600772	0.599006
SNED1	25.8339	0.0191324	0.371736	3.53859	0.0599564	0.599006
ST3GAL6	259.489	1.25875	0.258235	3.53537	0.060073	0.599006
UBAP1	621.921	0.973814	0.110892	3.53153	0.0602122	0.599006
ZBED1	176.771	-27.8404	216.425	3.53217	0.060189	0.599006
NRAS	1205.09	0.419132	0.139442	3.5178	0.060713	0.602617
FAS	856.919	0.811477	0.240497	3.50802	0.0610723	0.60571
AUTS2	80.5681	-0.694424	0.280465	3.49547	0.0615368	0.606476
C15orf29	150.957	-0.208979	0.181386	3.4999	0.0613727	0.606476
CYB5D2	70.7918	0.232413	0.226302	3.50021	0.0613611	0.606476
EWSR1	317.014	-0.341949	0.137123	3.49696	0.0614817	0.606476
FHIT	13.4954	-0.748958	0.302435	3.49599	0.0615177	0.606476
HIST2H2AB	24.9162	0.875002	0.301265	3.49431	0.06158	0.606476
HSD17B7P2	47.1412	-0.308774	0.260213	3.4989	0.0614097	0.606476
NEIL1	38.9196	-0.279101	0.219793	3.49554	0.0615345	0.606476
ZCRB1	286.769	-1.13382	0.136008	3.49808	0.0614402	0.606476
HARS2	381.85	0.239754	0.118968	3.48915	0.0617723	0.607428
MTERF	117.279	0.618473	0.130404	3.48945	0.061761	0.607428
BCAR3	120.761	-0.279953	0.170042	3.48759	0.0618306	0.60753
C10orf11	29.9678	-0.0113643	0.340912	3.48502	0.0619267	0.608004
SNX6	584.63	-0.0993066	0.15479	3.48322	0.0619939	0.608192
CS	349.874	-0.243238	0.15531	3.47814	0.0621845	0.608668
TMED5	3921.69	1.80265	0.103399	3.47554	0.0622823	0.608668
TMSB10	696.937	-3.65471	0.305207	3.47588	0.0622697	0.608668
UBE2M	58.748	-1.41366	0.228265	3.47827	0.0621796	0.608668
UQCRB	1271.28	-0.844863	0.145766	3.4762	0.0622575	0.608668
TMEFF1	17.8892	0.171459	0.32415	3.47125	0.062444	0.609778
CDKN1B	380.714	1.34381	0.108626	3.46656	0.0626216	0.610572
ZNF74	33.8057	0.464647	0.224214	3.46768	0.0625791	0.610572
EDC3	114.38	1.45664	0.190819	3.46361	0.0627331	0.61119
NUDT9	353.812	0.777042	0.255947	3.45952	0.0628886	0.612235
ATP13A1	71.1068	-2.24779	0.274387	3.45573	0.0630327	0.613007
RHBDD3	19.0022	-1.13151	0.314002	3.4549	0.0630646	0.613007
VNN3	120.881	1.79721	0.444966	3.45029	0.0632407	0.614248
SNORD42B	4210.4	5.44759	0.259502	3.44669	0.0633787	0.615117
ALG10	58.0569	0.194043	0.22312	3.44196	0.0635601	0.615935
GEMC1	146.306	1.65687	0.219902	3.44221	0.0635508	0.615935
FAM120A	1104.64	0.0150322	0.0874117	3.43706	0.0637492	0.617182
USP47	1247.81	-0.0549465	0.124153	3.4361	0.063786	0.617182
CAPN3	34.0741	0.777905	0.23365	3.43448	0.0638489	0.617319
AMY2B	43.9726	-1.47941	0.239359	3.42584	0.0641834	0.617729
HOGA1	232.777	0.310818	0.23409	3.42751	0.0641185	0.617729
ID2	904.269	0.507487	0.2893	3.42783	0.0641061	0.617729
TATDN2	205.575	1.38266	0.145348	3.42946	0.064043	0.617729
USMG5	412.114	-1.51575	0.184493	3.42906	0.0640585	0.617729
ZNF766	106.644	0.084388	0.18731	3.42701	0.0641383	0.617729
ARL8A	132.251	0.0537356	0.119902	3.42308	0.0642909	0.617826
TMEM20	34.8139	0.274889	0.28261	3.42356	0.0642721	0.617826
SLC17A1	186.384	-0.0564411	0.292394	3.4198	0.0644188	0.618586
ACAA2	2280.51	-0.552167	0.26404	3.41518	0.0645996	0.618967
HAUS2	169.968	0.832186	0.138251	3.4113	0.0647513	0.618967
HPGD	1501.06	2.53124	0.292704	3.41549	0.0645874	0.618967
NPC1L1	378.822	1.88819	0.235452	3.412	0.0647238	0.618967
PLS3	4604.07	0.317942	0.201382	3.41246	0.0647058	0.618967
TXNIP	687.415	1.37227	0.274392	3.414	0.0646454	0.618967
C14orf129	270.822	1.061	0.148509	3.40659	0.0649363	0.619504
NOC4L	14.7876	-2.5182	0.277648	3.40615	0.0649539	0.619504
SNORD53	10525.6	8.43459	0.245116	3.40832	0.0648685	0.619504
CNKSR3	234.05	-1.59261	0.134686	3.40349	0.0650587	0.619761
ELMOD2	657.88	0.277472	0.140403	3.40024	0.0651868	0.619761
LOC400960	19.2243	1.96001	0.298337	3.40139	0.0651413	0.619761
MNT	17.6269	-1.07938	0.329243	3.40001	0.0651959	0.619761
SNORD107	121.272	7.42216	0.608544	3.39927	0.0652251	0.619761
FXYD5	50.7095	-2.81593	0.323771	3.39355	0.0654518	0.620985
PABPC4	410.741	-1.2432	0.163949	3.39389	0.0654385	0.620985
LPPR1	32.3265	-1.57668	0.313308	3.39179	0.0655219	0.621185
CPN2	648.452	0.662758	0.23705	3.38823	0.0656633	0.621596
MED12	73.2368	-2.07814	0.238804	3.38859	0.0656489	0.621596
EGOT	32.4113	-1.26942	0.358145	3.38243	0.0658949	0.623324
CKLF	64.3958	-0.719458	0.151018	3.37276	0.0662825	0.626056
PSMC5	454.872	1.14011	0.170721	3.37348	0.0662538	0.626056
CDKL3	11.6331	0.236671	0.309004	3.36177	0.0667263	0.626548
ELOVL6	1414.94	1.63629	0.297592	3.36261	0.0666924	0.626548
HIF1AN	217.391	1.55535	0.187504	3.36395	0.0666382	0.626548
NEDD8	379.089	-1.21005	0.145677	3.36859	0.0664505	0.626548
PKIG	78.1962	-0.655389	0.19205	3.36169	0.0667297	0.626548
PPDPF	20.113	-1.29631	0.219222	3.36256	0.0666942	0.626548
THADA	262.18	0.275283	0.154937	3.36985	0.0663996	0.626548
WDR44	512.59	-0.239855	0.171046	3.36735	0.0665005	0.626548
ACPL2	87.4967	1.28326	0.228763	3.32685	0.0681572	0.628178
AP1S1	304.01	0.819936	0.153588	3.33811	0.0676924	0.628178
ARIH2	415.058	-0.557412	0.10261	3.32383	0.0682824	0.628178
BET1L	164.136	1.04311	0.140554	3.32068	0.0684136	0.628178
BLOC1S1-RDH5	230.47	-0.788753	0.171124	3.32445	0.068257	0.628178
C15orf44	237.829	0.197608	0.106564	3.32976	0.0680368	0.628178
CDC25A	10.8871	0.251242	0.394805	3.34215	0.0675262	0.628178
FAM192A	328.896	-0.696019	0.0856954	3.31712	0.0685618	0.628178
GDF15	44.2907	-0.497676	0.262824	3.35102	0.0671633	0.628178
GLTSCR2	230.186	-0.313256	0.142178	3.33243	0.0679263	0.628178
HELB	36.6496	-0.811741	0.204748	3.3184	0.0685085	0.628178
IAH1	214.988	0.634176	0.147769	3.31986	0.0684476	0.628178
IFRD2	182.588	0.40424	0.199476	3.34252	0.0675113	0.628178
IGFBP4	852.552	0.108846	0.188469	3.32104	0.0683985	0.628178
KBTBD11	268.528	0.680935	0.208486	3.31533	0.0686366	0.628178
LETM1	230.343	-1.3932	0.148385	3.34809	0.067283	0.628178
MLH3	439.218	0.6035	0.129966	3.35247	0.0671042	0.628178
MSRB2	157.966	0.304136	0.148831	3.33436	0.0678466	0.628178
NBPF11	469.172	-11.4808	0.517483	3.35015	0.0671988	0.628178
NBPF14	1458.68	-6.85036	0.220022	3.31585	0.068615	0.628178
NFIC	63.3525	-3.10026	0.350479	3.35241	0.0671068	0.628178
NKTR	713.759	0.72028	0.108933	3.33816	0.0676903	0.628178
NOL7	210.808	-1.3076	0.21804	3.31992	0.0684453	0.628178
PLA2G6	21.1729	-1.3282	0.354567	3.32263	0.0683324	0.628178
PLEKHH1	52.8416	-1.09296	0.274477	3.33329	0.067891	0.628178
SCAMP1	415.896	0.691321	0.124086	3.33435	0.0678472	0.628178
SERGEF	61.2578	0.22569	0.191448	3.31968	0.068455	0.628178
SNORA44	3685.11	8.75819	0.291076	3.34884	0.0672522	0.628178
TRAF4	237.402	0.627429	0.116363	3.34814	0.067281	0.628178
TUBGCP4	186.128	0.857091	0.130609	3.32954	0.068046	0.628178
UBE2D4	220.546	-0.117574	0.117853	3.3292	0.06806	0.628178
WDR47	73.3036	0.101649	0.160436	3.31662	0.0685826	0.628178
WDR85	41.6532	-0.274684	0.177927	3.32051	0.0684205	0.628178
YEATS4	84.3022	0.177995	0.183225	3.32916	0.0680616	0.628178
ZDHHC17	272.56	0.659978	0.160695	3.32387	0.068281	0.628178
ZBTB38	861.913	1.15111	0.176752	3.31264	0.068749	0.628753
C10orf76	220.8	0.775221	0.145379	3.30537	0.0690538	0.628781
C15orf33	13.4514	-1.87402	0.332866	3.30769	0.0689562	0.628781
IKBKG	142.185	-2.27429	0.19372	3.31017	0.0688526	0.628781
MFAP3L	714.045	1.92028	0.239833	3.30438	0.0690954	0.628781
RDH14	179.356	0.334704	0.114681	3.30537	0.0690536	0.628781
SMYD2	1089.75	0.868253	0.242388	3.30827	0.0689319	0.628781
SNORD4B	1902.5	6.66429	0.329504	3.30429	0.069099	0.628781
CHMP4B	212.448	0.652345	0.161202	3.2994	0.0693053	0.628854
DTX1	37.0332	-0.732668	0.203747	3.30158	0.0692132	0.628854
TFDP1	161.797	-0.555492	0.145623	3.30285	0.06916	0.628854
TOMM40	68.7894	-2.4527	0.218644	3.3005	0.0692589	0.628854
LYSMD1	40.2167	0.248759	0.1976	3.29561	0.0694651	0.629854
ATXN10	1065	1.66327	0.144247	3.29049	0.069682	0.631369
ANP32A	330.286	-0.966186	0.124977	3.27185	0.0704781	0.63194
ARGLU1	283.021	0.517449	0.111069	3.26728	0.0706747	0.63194
ATL3	703.267	0.392998	0.111911	3.28096	0.0700877	0.63194
CSNK1G3	593.153	0.202232	0.0970917	3.28384	0.0699651	0.63194
CYP4F11	356.569	-0.319101	0.319326	3.28462	0.0699318	0.63194
KIAA1370	286.205	0.756854	0.14805	3.28098	0.070087	0.63194
MAT2B	414.744	-0.0251967	0.138666	3.27067	0.0705288	0.63194
NCAPD2	104.974	0.0508039	0.138132	3.27635	0.070285	0.63194
NISCH	132.468	-0.050402	0.119884	3.26807	0.0706408	0.63194
NUDT12	439.898	-0.0172231	0.160935	3.27501	0.0703426	0.63194
PGRMC2	509.857	1.24944	0.139849	3.27318	0.0704208	0.63194
PIGF	63.5551	-0.636132	0.15801	3.26865	0.0706155	0.63194
PRDX4	1087.05	0.520366	0.115804	3.28018	0.0701211	0.63194
SEMA4B	89.0967	-0.182918	0.246812	3.27425	0.0703749	0.63194
SLC35C1	144.733	-0.461265	0.2867	3.26868	0.0706143	0.63194
SNORD41	1249.36	9.37218	0.382082	3.26689	0.0706916	0.63194
SRRT	132.986	-2.24509	0.184847	3.28319	0.0699926	0.63194
ZBTB37	31.1097	-0.175283	0.196688	3.28	0.0701288	0.63194
ZG16	11.1429	2.09154	0.710778	3.2691	0.0705965	0.63194
ACAT2	1989.55	1.20751	0.144278	3.24942	0.0714489	0.632029
AMFR	1639.69	0.508577	0.113264	3.25378	0.071259	0.632029
DNAJC8	467.933	-0.795482	0.104635	3.25773	0.0710874	0.632029
FAM100A	17.4055	0.0889666	0.314943	3.25609	0.0711585	0.632029
GTF3C1	269.674	-1.47755	0.158052	3.25063	0.071396	0.632029
HUWE1	1398.94	-0.809048	0.202691	3.25065	0.0713953	0.632029
IL6R	923.208	1.36385	0.254099	3.25049	0.0714022	0.632029
KRT18	2822.31	-1.51997	0.233031	3.25519	0.0711975	0.632029
MANEA	445.173	1.10557	0.256617	3.26252	0.0708803	0.632029
MERTK	134.395	0.0752575	0.387689	3.26457	0.0707916	0.632029
PIP4K2C	205.901	0.104807	0.170453	3.25177	0.0713464	0.632029
POLDIP2	803.749	-0.158438	0.12722	3.26094	0.0709483	0.632029
POLR1A	194.263	-1.50284	0.252132	3.25481	0.071214	0.632029
SNORD127	1927.07	9.22189	0.405048	3.25857	0.0710511	0.632029
YTHDF2	397.684	0.185129	0.103579	3.26198	0.0709035	0.632029
CCDC126	111.362	0.972703	0.215448	3.23592	0.0720399	0.632469
CNGA1	83.7115	2.32205	0.430921	3.23906	0.0719019	0.632469
EXD2	226.519	0.38406	0.119118	3.23406	0.0721216	0.632469
FOXO1	260.183	0.53249	0.179133	3.23675	0.0720033	0.632469
HNRNPF	1630.5	0.920625	0.0706335	3.24096	0.0718186	0.632469
KLHDC1	10.658	-0.43801	0.333042	3.24466	0.0716566	0.632469
KLHL15	219.132	0.938273	0.174058	3.24452	0.0716626	0.632469
LSM6	60.6343	-1.30933	0.203546	3.23325	0.0721574	0.632469
MAMLD1	19.1347	-0.689611	0.295469	3.23405	0.0721223	0.632469
PDZD11	126.528	-0.160064	0.125016	3.23475	0.0720913	0.632469
SNAPC2	15.1585	-0.10204	0.303816	3.23236	0.0721967	0.632469
SRD5A1	348.497	1.23805	0.225196	3.23997	0.0718619	0.632469
USP25	799.798	0.327847	0.126496	3.23244	0.0721931	0.632469
ZMAT1	80.9087	2.24731	0.245172	3.23648	0.0720153	0.632469
TBC1D22B	40.6522	-0.143782	0.22715	3.2308	0.0722656	0.632636
RSC1A1	185.036	1.16068	0.201833	3.22953	0.0723215	0.632689
CAMKK2	436.748	1.82376	0.154739	3.22107	0.072696	0.633562
DDX52	484.894	-0.399473	0.106421	3.22287	0.0726164	0.633562
SH2D4A	192.348	-0.472441	0.147245	3.22138	0.0726822	0.633562
SLC2A6	44.1832	0.345745	0.336089	3.22448	0.072545	0.633562
ZNF846	27.8361	0.214606	0.293024	3.22051	0.072721	0.633562
ZXDA	64.8755	-1.18613	0.201154	3.22318	0.0726026	0.633562
GNAI2	932.039	0.116352	0.13388	3.21629	0.0729089	0.633951
PIAS3	49.4668	-0.280887	0.203631	3.21683	0.0728845	0.633951
TDO2	5801.48	1.2858	0.327443	3.21614	0.0729156	0.633951
MOB2	61.7825	-0.512157	0.190336	3.21434	0.0729958	0.634213
ANKRD20A1	17.6548	-24.697	228.354	3.21133	0.07313	0.634381
SH3BGRL2	597.704	0.705887	0.23835	3.21154	0.0731208	0.634381
VSTM4	78.0482	0.730203	0.261637	3.21055	0.0731651	0.634381
BCAS2	314.22	-1.46589	0.146041	3.20794	0.0732818	0.634633
CLIP4	127.424	-0.533561	0.213178	3.19847	0.0737072	0.634633
FAM171A1	134.94	-0.378708	0.207404	3.20563	0.0733854	0.634633
KLHL31	12.74	-0.642181	0.372844	3.1976	0.0737462	0.634633
MGST1	12049	2.95169	0.106203	3.20058	0.073612	0.634633
NR1I2	634.423	1.27501	0.215729	3.20081	0.073602	0.634633
PLAGL2	20.6034	0.999007	0.277892	3.19653	0.0737945	0.634633
PNRC1	651.844	0.893478	0.216756	3.20667	0.0733384	0.634633
SETBP1	241.482	3.17311	0.193756	3.203	0.0735034	0.634633
SETD1A	22.8739	-2.26502	0.367759	3.19917	0.0736758	0.634633
WASF3	58.7413	0.894656	0.20681	3.20119	0.0735845	0.634633
ZNF571	18.6196	0.907385	0.25957	3.19832	0.0737138	0.634633
COPS8	289.467	0.355838	0.106971	3.18733	0.0742113	0.63714
MRPS21	170.255	-1.37905	0.156404	3.18677	0.0742367	0.63714
POLK	535.101	-0.0896678	0.117852	3.1881	0.074176	0.63714
ILF3	418.616	-0.455865	0.189558	3.18284	0.0744153	0.638241
PCYOX1	1576.56	1.00166	0.189037	3.17584	0.0747348	0.640548
NPM3	40.4831	-2.09365	0.204283	3.17385	0.0748259	0.640896
ALDOB	28873.4	1.92139	0.312688	3.1691	0.0750437	0.641894
ZNF658	34.2467	-3.029	0.294564	3.16964	0.0750188	0.641894
CDV3	2285.28	0.849685	0.148738	3.15773	0.0755684	0.642053
DHX36	524.577	0.698949	0.13704	3.15947	0.0754878	0.642053
FOXA3	88.0011	-0.081934	0.204307	3.16501	0.0752318	0.642053
IPP	146.234	1.46408	0.115859	3.1584	0.0755372	0.642053
LOC100130890	12.246	-0.636966	0.304585	3.16644	0.075166	0.642053
2010-03-07	269.204	0.263101	0.12675	3.16367	0.0752937	0.642053
MED13	1931.42	1.41706	0.145201	3.16602	0.0751857	0.642053
NBPF10	9660.15	-7.08914	0.14769	3.15861	0.0755276	0.642053
SLC24A1	41.1783	-0.703854	0.219794	3.16123	0.0754062	0.642053
SRCIN1	14.5548	-1.14677	0.273494	3.15872	0.0755225	0.642053
RNF40	338.336	-0.810468	0.103956	3.15443	0.075721	0.642919
ARID1A	170.071	-1.32838	0.24727	3.15106	0.0758775	0.643817
OXSR1	633.481	0.43979	0.126129	3.14935	0.0759574	0.643974
PPCS	264.006	0.141469	0.156485	3.14848	0.0759975	0.643974
EDN2	15.0623	1.82775	0.454866	3.14481	0.0761688	0.644994
FLJ90757	43.4157	-1.94977	0.269194	3.14203	0.0762986	0.645272
HRSP12	1811.25	0.651416	0.235502	3.13883	0.0764486	0.645272
IRF8	49.5873	-0.706531	0.286729	3.14082	0.0763553	0.645272
KIAA1704	103.032	-0.476093	0.114869	3.13867	0.076456	0.645272
STXBP6	20.8958	-0.579419	0.543722	3.13938	0.0764227	0.645272
CYP2C19	1685.6	1.9051	0.493843	3.13375	0.0766874	0.645936
POLR3E	191.966	-0.909846	0.122634	3.13457	0.0766485	0.645936
TTC9C	47.809	-0.305387	0.183079	3.13555	0.0766025	0.645936
TMEM100	41.4166	2.29729	0.402545	3.13015	0.0768567	0.646932
DNAAF2	153.842	1.27738	0.150974	3.12336	0.0771776	0.6484
NSMCE4A	267.438	-0.666508	0.117905	3.12322	0.0771843	0.6484
PFKFB1	164.002	0.820178	0.42477	3.12338	0.0771765	0.6484
ZNF319	26.5949	0.745311	0.243257	3.11927	0.0773714	0.649541
KIAA1147	1207.18	0.33133	0.103926	3.11773	0.0774448	0.649727
BYSL	64.8779	1.07534	0.267308	3.11542	0.0775547	0.650219
ATP6V0C	33.7357	-0.53645	0.339285	3.10575	0.0780162	0.651008
CEBPA	265.409	0.252589	0.308679	3.10219	0.0781869	0.651008
GARNL3	74.7832	0.412163	0.236182	3.10744	0.0779353	0.651008
INTS6	1245.02	0.122466	0.128958	3.10452	0.0780752	0.651008
KIAA1456	40.2519	1.27219	0.304665	3.10185	0.0782034	0.651008
LAP3	920.152	-0.422948	0.174303	3.10786	0.0779151	0.651008
MCM5	25.1992	-2.43969	0.214303	3.10227	0.0781831	0.651008
POLD2	164.71	-0.992267	0.175188	3.10164	0.0782133	0.651008
PRCC	91.0278	-0.107725	0.165588	3.10436	0.0780828	0.651008
S1PR1	96.2064	0.855354	0.157252	3.1045	0.0780762	0.651008
TUBB2B	205.36	-7.17324	0.291538	3.11199	0.0777178	0.651008
KBTBD3	59.1717	0.347142	0.187751	3.09444	0.0785602	0.651364
PLCXD1	25.4709	-25.1906	226.35	3.09889	0.0783459	0.651364
RGS5	16.8693	1.7207	0.2819	3.09436	0.0785642	0.651364
RNF138P1	76.7583	0.362917	0.243159	3.09467	0.0785491	0.651364
RNF14	601.741	-0.15674	0.141751	3.0979	0.0783935	0.651364
TNRC18	65.7888	-1.77249	0.177453	3.09455	0.0785546	0.651364
MCCC2	1040.85	-0.209831	0.0825144	3.09099	0.078727	0.652288
ABI1	506.536	-0.621819	0.122878	3.08992	0.0787785	0.652288
CD36	14.71	0.393443	0.467333	3.08592	0.0789728	0.652619
PSMB9	46.1406	23.0779	176.935	3.08684	0.078928	0.652619
SAR1A	988.013	-0.10137	0.122232	3.08683	0.0789284	0.652619
C5orf27	223.293	1.08304	0.615827	3.08209	0.079159	0.653731
DNAH1	99.9487	-0.569409	0.270726	3.08034	0.0792439	0.654007
ANXA2P1	43.7041	3.09335	0.338574	3.07515	0.0794972	0.655564
C6	2596.79	1.12168	0.297457	3.06462	0.0800138	0.655564
CDC42SE2	579.885	0.765225	0.0966322	3.064	0.0800442	0.655564
ETV6	115.63	0.476707	0.210602	3.06602	0.0799449	0.655564
FAM120C	52.5692	1.90351	0.311473	3.06467	0.0800112	0.655564
IRGQ	235.432	-0.901164	0.165877	3.06855	0.0798206	0.655564
KDM4B	109.267	-0.102562	0.127538	3.07201	0.079651	0.655564
NAA20	383.263	0.393406	0.117047	3.06383	0.0800527	0.655564
ODZ3	11.829	-1.85929	0.43303	3.07236	0.0796336	0.655564
RAP1GAP	44.3	-0.954106	0.217105	3.07433	0.0795373	0.655564
SCYL1	245.638	-1.02922	0.166109	3.06876	0.0798101	0.655564
STAG3L2	39.1245	-4.90691	0.356685	3.06539	0.0799757	0.655564
PCDHGA8	36.5189	1.95747	0.282917	3.06221	0.0801328	0.655796
SNORD35B	4814.32	3.20809	0.206643	3.05898	0.080292	0.656253
SNORD54	6996.66	6.20625	0.204251	3.05961	0.0802609	0.656253
SLC47A1	479.929	-0.000526364	0.237026	3.0531	0.0805834	0.65821
CAMTA2	63.5398	-1.04356	0.238034	3.05147	0.0806641	0.658445
YPEL1	15.0476	0.626265	0.322385	3.04946	0.0807641	0.658838
MBD2	383.259	-1.32067	0.0980449	3.04717	0.080878	0.65892
ZNF23	117.962	1.24277	0.202238	3.04768	0.0808525	0.65892
MID1IP1	108.192	0.226991	0.234454	3.04525	0.0809739	0.659277
DENND2C	109.021	0.149598	0.151584	3.04241	0.0811156	0.659589
LOC55908	294.082	0.132069	0.5349	3.04239	0.0811162	0.659589
KIAA1522	154.423	-1.07766	0.22778	3.03804	0.0813342	0.660938
ANAPC13	427.127	1.33013	0.127906	3.0335	0.0815619	0.661544
C14orf132	82.7565	-1.32411	0.23186	3.0324	0.0816174	0.661544
DNM2	408.561	-0.787464	0.107823	3.03424	0.0815248	0.661544
SLC29A3	54.1484	0.344224	0.306332	3.03313	0.0815807	0.661544
ALG12	44.5069	-1.47728	0.192382	3.02858	0.0818095	0.662678
SAMD9	225.223	0.170491	0.249784	3.02693	0.0818929	0.66293
PLEKHA7	82.6627	-1.14327	0.154561	3.02581	0.0819495	0.662965
VSIG10	799.392	0.177411	0.156358	3.02447	0.082017	0.663088
GTF2H4	38.4581	22.9767	176.22	3.02109	0.0821884	0.66315
HEBP1	141.188	1.15967	0.280293	3.01946	0.0822707	0.66315
MED18	92.8833	0.637588	0.17952	3.02328	0.0820775	0.66315
PAR5	913.618	4.24004	0.234821	3.02054	0.0822162	0.66315
PPP1R3B	983.37	0.521613	0.244244	3.01916	0.0822861	0.66315
ARF6	660.602	0.264512	0.161867	3.0144	0.0825278	0.664316
UBQLN2	193.75	1.17831	0.170845	3.01425	0.0825354	0.664316
FAM58A	46.9197	0.149501	0.16507	3.01308	0.0825955	0.664378
TGFBRAP1	36.1922	-0.418591	0.210235	3.00925	0.0827906	0.665525
APOL6	2883.32	1.24513	0.1397	2.97543	0.0845374	0.666314
CCDC86	34.5041	0.700077	0.361736	2.99684	0.0834273	0.666314
CDK20	19.8464	-0.178068	0.221426	2.98275	0.0841563	0.666314
CSNK2A2	117.561	0.235206	0.178105	2.97691	0.0844602	0.666314
ENGASE	51.9166	-0.704889	0.184553	2.99455	0.0835451	0.666314
FBXL3	430.248	1.24108	0.147163	2.97158	0.0847389	0.666314
ITPR1	73.7171	-1.39348	0.223602	2.97118	0.0847598	0.666314
KLF7	35.0898	-0.0126026	0.194849	2.98326	0.0841298	0.666314
LENG1	11.5318	-1.74738	0.271463	2.9715	0.0847433	0.666314
LENG8	58.9704	-1.65572	0.229675	2.98265	0.0841611	0.666314
LMAN2L	227.945	0.340284	0.172013	3.00147	0.0831891	0.666314
LOC100128398	10.7822	-0.641316	0.349322	2.99607	0.0834668	0.666314
LOC399753	71.2176	-8.90352	0.596969	2.9897	0.0837954	0.666314
LOC728730	56.0622	0.107074	0.203577	2.9951	0.0835168	0.666314
LOC90784	34.9788	-0.382047	0.276829	2.98571	0.0840026	0.666314
MED1	503.604	0.818219	0.0899627	2.97672	0.0844704	0.666314
MIR107	15.9422	1.52684	0.416753	2.99945	0.0832929	0.666314
MIR548AA1	22.3578	-3.475	0.50022	2.9688	0.0848848	0.666314
MON1A	47.242	0.0517849	0.183308	2.9845	0.0840652	0.666314
MYNN	242.338	0.705518	0.152753	2.96933	0.0848572	0.666314
PARP3	105.993	-1.4087	0.115581	2.98018	0.0842901	0.666314
PDE5A	64.9035	0.0166655	0.30635	3.00125	0.0832003	0.666314
PLD2	81.6551	-1.50469	0.278021	2.98694	0.0839384	0.666314
PPOX	40.8689	-0.655679	0.243189	2.9902	0.08377	0.666314
PUM1	636.721	0.335982	0.0798215	2.98778	0.0838953	0.666314
RPL17	10974.1	1.42229	0.195894	2.96957	0.0848443	0.666314
RPL17-C18ORF32	1539.75	-2.4559	0.134337	2.99524	0.0835097	0.666314
RPL23A	451.688	-2.88059	0.133114	2.99958	0.0832862	0.666314
RPL23AP82	20.7433	-5.8063	0.489439	2.98046	0.0842755	0.666314
RSRC1	98.5712	-3.08762	0.163904	2.9912	0.0837182	0.666314
SCCPDH	1811.8	0.76758	0.152436	2.97954	0.0843234	0.666314
SEC24B	816.795	0.86885	0.152251	2.97169	0.084733	0.666314
SERHL2	12.0293	-5.54522	0.569801	2.97956	0.0843223	0.666314
SLC41A1	56.72	0.337451	0.16463	2.97084	0.084778	0.666314
SPSB2	13.4056	-1.09771	0.308589	2.98606	0.0839842	0.666314
SUSD4	11.8889	4.03953	0.683031	2.97572	0.0845227	0.666314
WSB2	1264.95	0.688278	0.118509	2.99759	0.0833883	0.666314
ZNF165	28.4111	-0.447579	0.374134	3.00414	0.0830522	0.666314
C8orf58	19.9043	-1.32885	0.328978	2.96711	0.0849738	0.666577
NEK9	1046.55	1.97716	0.125673	2.96616	0.0850234	0.666577
MBD6	21.5151	-1.45008	0.348679	2.96329	0.0851742	0.666808
RPS17	3100.94	-31.784	203.8	2.9626	0.0852106	0.666808
RPS17L	3100.94	-31.784	203.8	2.9626	0.0852106	0.666808
ZBTB34	115.832	1.49774	0.150996	2.95963	0.0853675	0.667624
EXT1	421.019	-0.858195	0.145958	2.95695	0.0855091	0.667908
NFAT5	727.683	1.30005	0.132032	2.95757	0.0854765	0.667908
ANO1	312.885	1.16825	0.569398	2.9536	0.0856863	0.668228
ATG16L2	17.1845	-1.4039	0.253264	2.95285	0.0857264	0.668228
FAM50B	32.4785	-0.611337	0.186315	2.95405	0.0856627	0.668228
HMGB1	510.957	-3.18015	0.127951	2.9522	0.0857608	0.668228
DCTD	341.089	-1.0731	0.0991161	2.94893	0.0859346	0.669172
HCFC1R1	29.1591	-1.87671	0.338693	2.94785	0.0859916	0.669205
ZNF569	61.7515	0.903248	0.179144	2.94597	0.086092	0.669576
ISPD	35.7656	0.791729	0.276561	2.94311	0.0862446	0.670351
ARID4A	588.729	0.586603	0.184118	2.939	0.0864643	0.671647
SLCO4C1	218.569	1.09569	0.372835	2.93595	0.0866277	0.672093
TERF2	98.8988	0.357441	0.144649	2.93598	0.0866263	0.672093
PEX14	47.9884	-1.73312	0.265611	2.93469	0.0866951	0.672205
TWF2	159.504	-0.806989	0.195141	2.93319	0.0867757	0.672419
PPAP2A	466.624	0.181917	0.22027	2.93013	0.0869405	0.672464
STAG1	645.303	-0.428779	0.206683	2.93084	0.0869023	0.672464
STIM1	367.579	-0.52003	0.185219	2.9308	0.0869045	0.672464
AFAP1	11.3801	0.102981	0.587738	2.92644	0.0871395	0.672855
CDC42EP1	90.6374	-0.914108	0.276822	2.92624	0.0871503	0.672855
SNORD115-14	78.1468	23.7901	175.853	2.92698	0.0871103	0.672855
BDH1	445.415	0.030426	0.251888	2.92241	0.0873571	0.672933
MEIS2	46.3205	-0.732892	0.214835	2.92465	0.087236	0.672933
NUP214	123.256	-0.71005	0.218793	2.92213	0.0873725	0.672933
TOP3B	51.2022	-1.49452	0.2159	2.92368	0.0872885	0.672933
CCDC102A	12.1445	-2.3702	0.595636	2.91938	0.0875214	0.67367
ERCC3	223.295	0.359522	0.0864838	2.91556	0.0877291	0.67437
MLH1	444.218	-0.327063	0.0986792	2.91477	0.0877717	0.67437
STX7	573.976	1.02703	0.181317	2.91642	0.0876821	0.67437
ARSB	58.6163	-0.331051	0.195992	2.90912	0.0880797	0.674417
FZR1	99.2056	-1.01418	0.15916	2.91158	0.0879459	0.674417
SHANK3	36.1802	-0.0414851	0.262345	2.90881	0.0880969	0.674417
SUMO1	443.095	-1.22722	0.125901	2.91106	0.0879742	0.674417
TBC1D17	62.4565	0.421688	0.178147	2.91024	0.0880188	0.674417
UBE2I	202.551	0.684953	0.177809	2.90883	0.0880956	0.674417
SMARCA4	241.108	-3.06262	0.259097	2.90771	0.0881571	0.674471
FMO5	795.125	-0.0738823	0.387442	2.9065	0.088223	0.674568
G6PD	13.4807	-2.05735	0.348657	2.90229	0.0884536	0.675575
THRB	646.235	0.410561	0.194837	2.90216	0.0884612	0.675575
TINF2	113.794	-0.160691	0.133682	2.90064	0.0885443	0.675803
CCDC18	70.2318	-0.487384	0.19238	2.89378	0.0889219	0.677055
LRP1	534.248	-1.91151	0.353404	2.89565	0.0888187	0.677055
PRDX1	4172.25	0.559605	0.127755	2.89651	0.0887718	0.677055
RRS1	68.0237	0.501583	0.260449	2.89387	0.0889171	0.677055
RAB11B	50.1963	-0.191549	0.207286	2.89261	0.0889869	0.677144
ANKH	302.407	-0.188509	0.159124	2.87666	0.089872	0.677482
BRCC3	175.155	-0.18997	0.208751	2.87491	0.08997	0.677482
C10orf2	39.2948	-0.414527	0.270435	2.89025	0.0891169	0.677482
C8orf38	144.23	-0.123188	0.154259	2.8868	0.0893083	0.677482
CIC	56.4113	-2.77752	0.304568	2.87652	0.0898802	0.677482
EEPD1	108.291	-0.136067	0.221316	2.88339	0.0894973	0.677482
FAM86DP	16.7812	-0.92379	0.307597	2.88865	0.0892058	0.677482
HIBADH	1033.88	0.757507	0.164354	2.87686	0.0898613	0.677482
HSF1	72.7712	-1.70829	0.248791	2.8765	0.0898812	0.677482
ING1	57.059	1.19956	0.277116	2.88172	0.0895904	0.677482
LOC730101	83.9174	-0.360947	0.280425	2.87888	0.0897483	0.677482
LRRC41	263.612	0.913597	0.113799	2.87658	0.089877	0.677482
MIR4755	11.2294	-1.01248	0.356791	2.87697	0.0898549	0.677482
MT1A	16.8246	-1.40076	0.481037	2.8745	0.0899927	0.677482
OCIAD2	908.075	0.813392	0.156476	2.88624	0.0893394	0.677482
PLK4	11.1238	-0.461637	0.396383	2.87533	0.0899466	0.677482
RRAGB	56.3739	-0.217485	0.145933	2.87853	0.0897677	0.677482
ZFAND6	754.502	0.429933	0.11505	2.87922	0.0897297	0.677482
ATXN7L3B	558.839	0.937615	0.115042	2.87109	0.090184	0.678117
PIP5K1A	245.21	0.187363	0.132514	2.87146	0.0901632	0.678117
ACTN4	1445.23	-1.33952	0.153596	2.8667	0.0904304	0.679118
AIM1	345.166	-0.302505	0.177867	2.86524	0.0905125	0.679118
ANXA2	4927.86	-1.25564	0.245847	2.86245	0.0906692	0.679118
CTU2	22.5864	-0.989151	0.244426	2.86387	0.0905891	0.679118
DENND1A	112.029	-0.610171	0.160333	2.86176	0.0907081	0.679118
LOC100131564	64.026	0.261631	0.242278	2.86234	0.0906757	0.679118
PAK4	24.4802	0.578612	0.311986	2.86015	0.0907989	0.679118
PTPN23	45.0655	-1.98651	0.315944	2.86385	0.0905904	0.679118
TFE3	96.1408	-0.965193	0.207547	2.86099	0.0907517	0.679118
ABCC10	35.2875	-0.540238	0.232818	2.84834	0.0914683	0.679716
BBS2	179.818	-0.182972	0.197599	2.84839	0.0914656	0.679716
CASKIN2	32.9257	-1.02488	0.196807	2.85661	0.0909992	0.679716
GATAD2A	159.847	-1.29905	0.158338	2.84984	0.0913828	0.679716
GCA	153.798	-0.849844	0.141786	2.8501	0.0913681	0.679716
GIMAP2	35.2202	0.243069	0.233034	2.84865	0.0914508	0.679716
GK5	178.228	0.0860199	0.174404	2.85327	0.0911881	0.679716
MRPL51	170.893	-1.99907	0.178063	2.85138	0.0912957	0.679716
PIGK	313.409	-0.061068	0.0999022	2.85275	0.0912178	0.679716
SLMO2-ATP5E	1068.86	0.135678	0.154921	2.85623	0.0910207	0.679716
SNX19	463.507	0.23982	0.130458	2.85525	0.0910762	0.679716
CHSY1	78.2845	0.667035	0.133665	2.84655	0.0915705	0.680077
DKFZP586I1420	54.0432	1.09595	0.197766	2.8454	0.091636	0.680165
URB1	227.115	-0.756061	0.225954	2.84312	0.0917659	0.680731
CCL16	89.703	-0.960636	0.32813	2.83831	0.0920409	0.68121
FAM13AOS	19.3083	-1.20782	0.324202	2.83836	0.0920379	0.68121
MYL6	3598.7	-0.225354	0.175022	2.83848	0.0920313	0.68121
SNORD4A	4589.81	4.65595	0.297316	2.83824	0.0920452	0.68121
APOH	21341.1	1.83522	0.247305	2.82913	0.0925684	0.681992
ARSK	72.1199	1.01099	0.19125	2.83403	0.0922867	0.681992
C16orf80	84.6984	-0.598912	0.154347	2.83374	0.092303	0.681992
HSP90AA4P	127.543	24.6238	173.37	2.83057	0.0924856	0.681992
HSP90AB1	7027.56	0.0324941	0.14939	2.82891	0.092581	0.681992
MIR100HG	32.1549	1.84947	0.361373	2.8305	0.0924897	0.681992
NOP14	206.807	-1.66043	0.186021	2.83282	0.092356	0.681992
NT5C1B-RDH14	175.78	0.393559	0.112585	2.83033	0.0924992	0.681992
LAMA3	120.365	0.908867	0.434542	2.82581	0.0927598	0.682912
DDX39A	113.946	-0.532105	0.214304	2.82217	0.0929704	0.683134
PRDX2	277.557	-1.06008	0.138493	2.82307	0.0929185	0.683134
PRR14	22.9352	-1.26016	0.204894	2.82157	0.0930053	0.683134
TMEM188	147.901	0.895889	0.134999	2.8224	0.0929573	0.683134
CABIN1	90.6228	-1.6944	0.232604	2.82037	0.0930747	0.683248
CWC15	369.333	-0.906697	0.118243	2.81662	0.0932926	0.684452
DIAPH2	749.429	-0.046522	0.153804	2.81329	0.0934866	0.684687
GTF2IRD2	157.705	-6.48585	0.318797	2.8134	0.0934799	0.684687
MOCS1	179.418	0.174522	0.219025	2.81421	0.0934328	0.684687
RAP2B	338.141	0.663429	0.23174	2.8107	0.0936372	0.685394
MKX	13.8097	1.00478	0.537688	2.80778	0.0938084	0.686251
PC	279.988	-1.40082	0.189704	2.80622	0.0938995	0.686522
2010-09-06	833.654	-0.232645	0.124298	2.80523	0.0939571	0.686547
ALDH1A1	22649.5	-0.0143042	0.340146	2.80255	0.0941143	0.686677
HNF1A-AS1	45.2989	1.19365	0.236056	2.80124	0.0941915	0.686677
KIAA1161	172.153	-0.102704	0.203082	2.80185	0.0941557	0.686677
SNORD87	7389.06	7.30293	0.30014	2.80367	0.0940487	0.686677
SNORD29	2905	8.80345	0.328332	2.79879	0.0943353	0.687331
SERPINB6	282.893	-0.204265	0.166111	2.79701	0.0944403	0.687615
TMCO4	46.5568	-1.26272	0.187299	2.79629	0.0944827	0.687615
SERINC1	2927.63	0.996535	0.108017	2.79398	0.0946189	0.688212
IRS2	123.195	1.45374	0.268778	2.79211	0.0947296	0.688368
TNFSF12	17.124	-0.178491	0.274322	2.79178	0.0947489	0.688368
FBXL19-AS1	23.8212	1.80685	0.333958	2.78561	0.0951142	0.6906
NEIL2	61.5695	-0.377416	0.21836	2.78476	0.095165	0.6906
RNF181	216.067	-0.640898	0.171644	2.78329	0.0952526	0.69084
MVP	653.144	-0.647103	0.142904	2.78195	0.095332	0.69102
MIR553	10.6229	-0.694675	0.290167	2.7805	0.0954184	0.691252
ZNF687	93.2174	0.629564	0.126813	2.77467	0.0957666	0.693378
FAM164C	16.3005	-0.334028	0.287154	2.76776	0.0961809	0.693621
SCAP	266.059	-0.785033	0.203566	2.77149	0.095957	0.693621
SERPINA10	1966.38	1.08677	0.183373	2.76772	0.0961828	0.693621
SMC1A	568.986	0.556896	0.122146	2.76882	0.0961168	0.693621
SYNGR2	154.486	-0.689194	0.15046	2.77239	0.0959028	0.693621
TWISTNB	224.44	-0.202444	0.111924	2.77022	0.096033	0.693621
ZFYVE1	204.448	0.631309	0.0991301	2.77063	0.0960083	0.693621
C12orf26	66.5673	0.211632	0.19264	2.76234	0.0965073	0.693893
FLAD1	126.56	0.928534	0.157244	2.763	0.0964669	0.693893
LSM11	27.5158	1.24568	0.240322	2.76294	0.0964708	0.693893
NIPA2	367.526	-0.665046	0.128634	2.76181	0.0965387	0.693893
TTC23	105.671	-1.1985	0.245385	2.76558	0.0963118	0.693893
UBE2D3	1969.99	0.190944	0.0696639	2.76165	0.0965487	0.693893
ACP2	123.054	1.01946	0.1856	2.75718	0.0968186	0.695439
SMAD2	831.91	0.734577	0.0986015	2.75574	0.096906	0.695512
TRAF3	174.11	0.0447072	0.157976	2.7552	0.0969385	0.695512
LOC100505832	63.7461	0.461404	0.368177	2.74847	0.0973474	0.695771
PPP1R14B	179.182	-3.98252	0.203055	2.75189	0.0971394	0.695771
RAB7L1	297.073	0.376612	0.150811	2.7508	0.0972057	0.695771
SDC1	3079.01	0.620118	0.118689	2.74656	0.0974641	0.695771
SLC4A4	873.515	1.32742	0.317457	2.7503	0.0972361	0.695771
SNORD115-6	90.7543	24.011	175.382	2.74976	0.0972691	0.695771
UBR4	1230.15	-0.344351	0.242983	2.75306	0.0970685	0.695771
VDAC1	1532.45	-0.795675	0.0961751	2.74649	0.0974682	0.695771
VNN2	20.0031	-1.48741	0.419157	2.74824	0.0973614	0.695771
MIF4GD	81.013	0.0789696	0.16637	2.74304	0.0976787	0.696881
ANXA7	1787.3	0.0612155	0.0901455	2.73777	0.0980016	0.697615
C11orf2	131.123	-0.674646	0.148967	2.73866	0.0979467	0.697615
C12orf47	40.1176	-0.809959	0.209359	2.73783	0.097998	0.697615
CTPS	376.692	0.682181	0.24019	2.73827	0.0979708	0.697615
SLC2A13	255.687	0.83545	0.174593	2.73469	0.0981905	0.698568
CDC25B	88.6084	-1.57555	0.164451	2.73216	0.098346	0.698701
HIST1H2AE	25.2898	0.042209	0.321996	2.73187	0.0983641	0.698701
SARNP	266.427	-1.79696	0.15652	2.73143	0.0983915	0.698701
ZNF609	212.946	-1.18114	0.144145	2.73081	0.0984296	0.698701
DARS2	256.433	-0.190519	0.165855	2.7292	0.0985289	0.699015
BLZF1	223.502	-0.00684833	0.152933	2.72685	0.0986739	0.699652
SNORD42A	1763.34	4.3876	0.216325	2.72565	0.0987482	0.699788
HSDL1	108.379	0.375561	0.211495	2.72448	0.0988204	0.699909
KLC2	23.5837	-1.52126	0.247831	2.71976	0.099113	0.70159
ARHGEF1	63.5614	-1.11351	0.194067	2.71367	0.099492	0.70244
CEP78	85.372	-0.332572	0.184926	2.71453	0.0994382	0.70244
DNAJC30	22.5287	1.04378	0.232012	2.71501	0.0994084	0.70244
DYNLT3	355.621	-0.184259	0.16159	2.71638	0.099323	0.70244
2010-06-30	3434.01	0.692519	0.135666	2.71338	0.09951	0.70244
ALKBH6	23.7116	-0.680705	0.215785	2.70905	0.0997803	0.703002
C5orf44	205.799	-0.325281	0.110716	2.7059	0.0999776	0.703002
HAUS4	112.5	0.066016	0.234878	2.70979	0.0997339	0.703002
IL15	50.9237	1.86977	0.273847	2.70751	0.0998766	0.703002
KIAA0513	95.0331	-0.804855	0.192064	2.70738	0.0998851	0.703002
SLC25A39	157.441	-0.495444	0.176283	2.70697	0.0999108	0.703002
SSNA1	66.4081	-0.46449	0.16181	2.70606	0.0999678	0.703002
PRRC2A	62.3931	23.6635	174.764	2.70406	0.100093	0.703424
ACD	20.7837	-1.86138	0.250402	2.70283	0.10017	0.703576
CAPRIN1	2077.99	0.506463	0.114281	2.69826	0.100458	0.704816
SNORD38B	15037.8	6.50673	0.264033	2.69898	0.100413	0.704816
TPT1	6931.61	0.610761	0.148843	2.69733	0.100517	0.704838
BAMBI	178.957	0.850439	0.264354	2.69448	0.100696	0.705406
LONRF1	256.448	0.556041	0.153738	2.69393	0.100731	0.705406
POLR3B	362.244	0.132383	0.120238	2.6934	0.100764	0.705406
ALG10B	116.911	0.346507	0.157147	2.68751	0.101138	0.707239
ERV3-1	37.0119	1.14442	0.290442	2.68822	0.101093	0.707239
IP6K1	117.143	0.0270159	0.160015	2.68528	0.101279	0.707618
IRF2BP2	563.116	0.468762	0.157761	2.6849	0.101303	0.707618
C15orf39	12.2965	-0.149113	0.356972	2.68184	0.101498	0.707784
DST	6163.47	1.80474	0.146565	2.68271	0.101443	0.707784
EIF2C1	186.95	-0.892402	0.157291	2.68102	0.10155	0.707784
KBTBD4	109.824	-0.254023	0.140481	2.68359	0.101387	0.707784
MKI67	11.291	0.0387824	0.532394	2.67908	0.101675	0.707871
NOTCH1	24.3415	-2.28114	0.348431	2.67942	0.101653	0.707871
DR1	593.869	1.10747	0.12956	2.67741	0.101781	0.708227
NBPF24	342.15	-11.0244	0.519342	2.67512	0.101928	0.708466
RAD9A	22.858	0.0549996	0.281806	2.67513	0.101927	0.708466
CYBASC3	87.1257	0.561906	0.171515	2.67221	0.102114	0.709376
AGAP7	27.6458	-7.05569	0.557725	2.66609	0.102508	0.709898
BRP44L	488.088	0.458459	0.274325	2.66461	0.102603	0.709898
GPR133	42.0553	0.794679	0.473288	2.6651	0.102571	0.709898
MYBBP1A	114.851	-1.67556	0.347883	2.66672	0.102467	0.709898
NDUFB2	235.163	-1.02966	0.175359	2.66603	0.102511	0.709898
PDE12	343.325	0.748881	0.121269	2.66891	0.102326	0.709898
RPS15	140.429	-3.93064	0.152582	2.66408	0.102637	0.709898
USE1	45.2682	-1.20827	0.171726	2.66951	0.102288	0.709898
ALS2CR8	64.4419	0.678219	0.232773	2.65204	0.103417	0.710005
EPHA2	157.736	-1.17867	0.392918	2.65558	0.103187	0.710005
GRIA3	155.327	0.232536	0.268011	2.65281	0.103367	0.710005
MT1M	170.081	1.21936	0.439089	2.65174	0.103436	0.710005
MYO9A	266.091	0.752734	0.216003	2.65789	0.103037	0.710005
NUMBL	15.8759	-0.53564	0.310744	2.65325	0.103339	0.710005
PIK3AP1	2312.42	1.43748	0.320714	2.66012	0.102893	0.710005
PQLC3	143.229	-0.00151128	0.194099	2.65428	0.103272	0.710005
SUMO4	11.3976	-0.851299	0.279144	2.65866	0.102988	0.710005
TOX3	80.5766	0.688321	0.2703	2.652	0.10342	0.710005
TRIM21	230.291	-0.0324824	0.176385	2.65252	0.103386	0.710005
TRIM68	39.3152	-1.14612	0.213795	2.65682	0.103107	0.710005
UBIAD1	98.0228	0.687265	0.186243	2.65984	0.102911	0.710005
ZNF746	43.2104	-0.408107	0.165944	2.65904	0.102963	0.710005
BHLHE40	399.605	0.163826	0.280811	2.64798	0.103682	0.711305
ARNTL	412.79	0.613358	0.122402	2.64678	0.10376	0.711315
ARNTL2	276.662	0.0837017	0.272984	2.64444	0.103913	0.711315
FAM47E-STBD1	1871.21	0.21431	0.150434	2.64438	0.103917	0.711315
HNRNPL	552.668	-0.863921	0.128248	2.64372	0.10396	0.711315
TBC1D3B	36.7122	-25.6909	224.373	2.64366	0.103964	0.711315
ABCB6	421.348	-0.532573	0.194561	2.63949	0.104237	0.711834
PHF1	48.6999	23.2666	175.762	2.64015	0.104194	0.711834
STBD1	1907.11	0.115616	0.149943	2.64085	0.104148	0.711834
USP36	73.9825	-0.607431	0.230017	2.63908	0.104264	0.711834
CDK9	214.828	0.0480711	0.138353	2.63676	0.104416	0.71249
DCUN1D1	625.663	0.262523	0.107458	2.63499	0.104533	0.712518
SPRYD4	194.931	0.709457	0.230699	2.63532	0.104511	0.712518
DCTN5	305.733	2.50061	0.183022	2.63359	0.104625	0.712766
NDUFA3	38.5668	-0.882667	0.190005	2.62998	0.104863	0.713667
SBF1	215.611	-1.39393	0.159101	2.62988	0.10487	0.713667
DDX59	131.256	0.699386	0.205913	2.62428	0.10524	0.715165
HEPACAM	37.4249	1.87644	0.417118	2.62314	0.105316	0.715165
SCARNA14	395.992	6.55624	0.303748	2.62337	0.1053	0.715165
SLC39A3	32.8333	-1.13213	0.199773	2.62395	0.105262	0.715165
MTFP1	48.8099	0.645703	0.21432	2.62046	0.105494	0.715992
CBFB	246.224	-0.291964	0.216995	2.61573	0.105809	0.716598
CCL19	158.56	24.8105	173.837	2.61752	0.10569	0.716598
EHBP1L1	97.5891	-2.39065	0.217065	2.61604	0.105788	0.716598
RDH5	156.734	-0.069428	0.268324	2.61574	0.105808	0.716598
NANOS1	10.6205	-0.11426	0.434239	2.61451	0.105891	0.716767
CHMP5	484.735	-0.221432	0.114386	2.61262	0.106017	0.716856
FAM172A	130.416	0.0976283	0.222573	2.61327	0.105973	0.716856
ACAP2	597.204	0.193478	0.085243	2.60598	0.106461	0.716956
ACSL5	1119.06	0.445032	0.372741	2.59391	0.107275	0.716956
AHCYL2	159.847	-0.383795	0.142767	2.59452	0.107234	0.716956
B4GALT6	49.3965	1.40049	0.238115	2.60107	0.106792	0.716956
C12orf35	690.112	1.15293	0.177575	2.59935	0.106908	0.716956
C12orf60	15.9561	-1.37761	0.392804	2.60116	0.106786	0.716956
CAPN7	534.906	0.768891	0.106325	2.60255	0.106692	0.716956
CCDC7	39.0856	-0.38628	0.260495	2.60897	0.106261	0.716956
CELSR2	14.3066	-0.406768	0.378755	2.60957	0.106221	0.716956
G3BP2	1906.36	1.29618	0.126731	2.6068	0.106406	0.716956
HOOK1	977.099	0.700569	0.147619	2.5975	0.107032	0.716956
KLHL28	204.194	0.757302	0.158084	2.59964	0.106888	0.716956
NUDCD2	145.836	0.92158	0.162992	2.59874	0.106949	0.716956
PHF16	220.587	0.545351	0.100433	2.59603	0.107132	0.716956
RHOD	114.538	-0.433038	0.259381	2.59579	0.107148	0.716956
SERINC5	957.677	1.77807	0.157194	2.59865	0.106955	0.716956
SNORD19B	596.64	5.35161	0.387217	2.59392	0.107275	0.716956
SNORD94	1379.94	7.536	0.374814	2.59596	0.107136	0.716956
TMEM86A	10.8375	0.807178	0.319854	2.59617	0.107122	0.716956
TP53INP1	2292.85	1.62362	0.205534	2.60676	0.106409	0.716956
XRCC6BP1	26.3771	0.306097	0.262429	2.59831	0.106978	0.716956
ZNF445	162.874	0.265076	0.138962	2.59876	0.106947	0.716956
PTRHD1	109.204	0.603275	0.201899	2.59158	0.107433	0.717256
SART1	106.273	-3.79679	0.160472	2.59168	0.107426	0.717256
LOC644714	19.4284	-3.46626	0.37978	2.59064	0.107497	0.717304
CTSB	3369.14	-0.244962	0.181588	2.58916	0.107598	0.7176
ATP5L2	21.178	-0.709523	0.240068	2.58161	0.108111	0.718582
C18orf25	322.37	1.44823	0.123042	2.57838	0.108333	0.718582
ETF1	1401.04	0.4836	0.12925	2.57703	0.108425	0.718582
FEZ2	386.433	0.055169	0.213939	2.58153	0.108117	0.718582
NADK	392.882	-0.645813	0.0979969	2.57923	0.108274	0.718582
NUAK1	147.319	-0.371007	0.264251	2.57911	0.108282	0.718582
SMYD3	37.9544	-1.36853	0.197184	2.58161	0.108112	0.718582
SNORD59A	2410.99	5.47322	0.278168	2.58057	0.108183	0.718582
STK24	341.557	-0.75723	0.238004	2.58176	0.108102	0.718582
TADA1	231.192	0.946921	0.178755	2.57742	0.108398	0.718582
TMEM67	50.5787	-0.567684	0.241629	2.58378	0.107963	0.718582
UFSP2	271.549	-0.200159	0.12454	2.58232	0.108063	0.718582
PZP	602.724	4.89435	0.47133	2.57562	0.108522	0.71885
AHR	1171.28	-0.483267	0.264875	2.57065	0.108863	0.719297
BRD3	107.255	0.138431	0.236846	2.55984	0.10961	0.719297
C3orf18	39.7617	0.104433	0.235682	2.5599	0.109605	0.719297
CCDC97	31.6987	-0.700852	0.201098	2.56327	0.109372	0.719297
DUSP16	2464.43	1.58691	0.133609	2.56703	0.109112	0.719297
FMR1	471.291	-0.484416	0.10964	2.56579	0.109198	0.719297
ITPRIP	54.1226	2.80299	0.303853	2.56013	0.10959	0.719297
KCTD6	99.0864	0.543617	0.142242	2.56128	0.10951	0.719297
MCOLN1	37.6738	0.717122	0.261532	2.56939	0.10895	0.719297
MIA-RAB4B	34.8596	0.586135	0.216345	2.56642	0.109154	0.719297
MIR101-2	34.9882	0.409593	0.429016	2.56134	0.109506	0.719297
MPZL3	72.0355	-0.73265	0.165586	2.56942	0.108948	0.719297
PDE4DIP	1317.87	1.38394	0.181037	2.56343	0.109361	0.719297
RAB3B	719.908	-0.0538986	0.277646	2.57172	0.10879	0.719297
SIRT5	142.687	-0.263158	0.228855	2.57198	0.108772	0.719297
TBC1D19	50.9441	-0.0132163	0.217638	2.5615	0.109495	0.719297
TMEM194A	141.109	1.30395	0.155181	2.56198	0.109461	0.719297
UBE2O	71.6545	-0.633863	0.21272	2.56407	0.109317	0.719297
GYS2	423.639	1.82581	0.463527	2.55867	0.109691	0.719457
JUN	659.513	0.496747	0.175899	2.55782	0.10975	0.71947
TIMM8A	67.6258	1.93457	0.221397	2.55648	0.109843	0.719711
RASA1	301.886	-0.0860249	0.125116	2.55494	0.10995	0.720038
ADRBK2	45.2956	1.92172	0.498056	2.5539	0.110023	0.720142
BCL9	40.636	-1.22578	0.263755	2.55069	0.110246	0.720489
ENTPD8	13.8771	0.242946	0.320562	2.55077	0.110241	0.720489
MIER3	459.92	0.6219	0.0927614	2.55137	0.110199	0.720489
C12orf57	104.447	0.0218523	0.257542	2.54832	0.110412	0.720809
CCDC90A	285.96	-0.277591	0.15797	2.5474	0.110476	0.720809
CXXC5	82.4115	-0.913372	0.183411	2.54674	0.110522	0.720809
LCAT	30.1413	-1.39392	0.221024	2.54756	0.110465	0.720809
CEP120	259.698	0.424563	0.137965	2.54417	0.110702	0.72087
CETN3	95.3769	-1.52445	0.165805	2.54456	0.110675	0.72087
RELB	47.7444	-0.351188	0.305372	2.54418	0.110701	0.72087
AGPAT3	656.201	-0.0529324	0.129924	2.5413	0.110904	0.720875
KIFC2	51.8492	-1.3688	0.223378	2.5408	0.110939	0.720875
MYST4	62.686	-0.387872	0.219638	2.54011	0.110987	0.720875
NCOA3	649.678	0.461707	0.0978249	2.54203	0.110852	0.720875
RPL27	668.385	-1.80737	0.218248	2.54258	0.110814	0.720875
THNSL2	116.879	2.56437	0.351239	2.53643	0.111246	0.72219
ACOT9	593.99	-0.24242	0.147076	2.53269	0.11151	0.722263
AHSG	7995.33	1.249	0.224536	2.53397	0.111419	0.722263
C17orf61	104.792	-0.772887	0.274721	2.53545	0.111315	0.722263
KIAA1033	2003.86	0.592527	0.121762	2.53223	0.111542	0.722263
MOSPD2	151.928	1.36379	0.167514	2.53373	0.111437	0.722263
FBXL18	40.0274	-0.598468	0.230617	2.53064	0.111655	0.722356
KIAA0664L3	45.76	-0.602683	0.22246	2.52657	0.111943	0.722356
LZIC	216.837	0.207881	0.148741	2.52676	0.11193	0.722356
NAT2	267.006	0.833969	0.262966	2.5282	0.111828	0.722356
ONECUT1	84.2706	-2.52637	0.286357	2.5264	0.111955	0.722356
PPP2R4	587.608	0.787432	0.106413	2.52751	0.111876	0.722356
SLC27A5	98.7973	0.606322	0.577425	2.52728	0.111893	0.722356
DNAJC19	81.0899	0.169459	0.182425	2.52509	0.112049	0.72259
LOC100507389	399.679	2.96878	0.46518	2.52167	0.112292	0.72379
ACP6	55.3748	-0.101298	0.182426	2.49597	0.114138	0.723928
ALS2	448.764	1.54206	0.0979643	2.5181	0.112546	0.723928
ANGPTL3	4499.71	0.702436	0.261211	2.50867	0.113221	0.723928
ANKRD12	1009.3	0.316503	0.146979	2.51539	0.11274	0.723928
ANKRD43	28.4861	0.25517	0.322828	2.50382	0.113571	0.723928
ATP9A	857.561	0.485092	0.304405	2.50396	0.11356	0.723928
BOLA2	48.5824	-26.0709	222.904	2.49976	0.113864	0.723928
BOLA2B	48.5824	-26.0709	222.904	2.49976	0.113864	0.723928
BRF2	33.0034	-0.0100752	0.169414	2.49882	0.113932	0.723928
BRIP1	15.8633	-0.553016	0.367296	2.47253	0.115851	0.723928
BTBD16	17.7071	-2.23382	0.267144	2.47945	0.115343	0.723928
C1orf201	27.9565	0.382215	0.276316	2.47899	0.115376	0.723928
C7orf23	22.9445	0.0481207	0.359084	2.4727	0.115839	0.723928
C7orf46	38.7532	0.0150639	0.228102	2.49332	0.11433	0.723928
C8orf4	163.674	-0.664197	0.280328	2.50944	0.113166	0.723928
CAB39L	60.4466	0.329299	0.186662	2.49161	0.114455	0.723928
CAPZA1	1654.46	0.325183	0.0938307	2.50356	0.113589	0.723928
CCDC165	35.8437	-0.69297	0.31482	2.48817	0.114705	0.723928
CMIP	43.8685	-1.63179	0.222828	2.50558	0.113443	0.723928
COX6A1	198.057	-2.50963	0.170976	2.47545	0.115636	0.723928
DAD1	582.404	0.291015	0.136852	2.49389	0.114289	0.723928
DNAJA3	404.972	-0.723722	0.146475	2.47626	0.115577	0.723928
DPP3	215.739	-0.646656	0.173733	2.47711	0.115514	0.723928
ESAM	20.0123	5.40931	0.873526	2.48019	0.115288	0.723928
FAM89A	52.0907	0.615605	0.190901	2.48638	0.114836	0.723928
FKSG29	10.5811	-0.0889127	0.315269	2.49908	0.113913	0.723928
IFT81	67.5146	0.282829	0.188488	2.48513	0.114927	0.723928
IFT88	339.071	0.0787505	0.0821829	2.51049	0.113091	0.723928
IGHMBP2	43.2821	-0.172857	0.204418	2.47378	0.115759	0.723928
ITIH3	4692.08	0.00481343	0.215232	2.50301	0.113629	0.723928
[truncated: 21,191 more rows]
