# Supplementary material for: Genome-Wide Discovery of Drug-Dependent Human Liver Regulatory Elements
Source: PLoS Genet. 2014 Oct 2;10(10):e1004648. doi: 10.1371/journal.pgen.1004648 (PMC4183418; doi:10.1371/journal.pgen.1004648)
Supplement: Table S2 — ChIP-seq summary. (XLSX) [file pgen.1004648.s007.xlsx]

## Sheet: Sheet1
Table S2: ChIP-seq summary
Total ChIP-seq peaks per mark and treatment
Treatment	Antibody for ChIP
	PXR	p300	H3K4me1	H3K27ac
Rifampin	6302	13811	49442	40315
DMSO	1158	10253	49184	39775
Average Size of ChIP-seq peaks (bp)
Treatment	Antibody for ChIP
	PXR	p300	H3K4me1	H3K27ac
Rifampin	489	575	5079	5286
DMSO	158	378	5001	5503
Rifampin ChIP-seq peaks which overlap DMSO ChIP-seq peaks
Treatment	Antibody for ChIP
	PXR	p300	H3K4me1	H3K27ac
Total	239	4374	40577	35434
Percent	3.79245	31.6704	82.0699	87.8928
Number of ChIP-seq peaks which overlap each each mark inside treatment conditions
Rifampin	PXR	p300	H3K27ac	H3K4me1
PXR	-	1037	3553	2942
p300	1076	-	9487	9840
H3K27ac	3224	8062	-	31956
H3K4me1	2698	7894	32408	-
DMSO	PXR	p300	H3K27ac	H3K4me1
PXR	-	293	483	376
p300	271	-	9319	7789
H3K27ac	449	7340	-	31415
H3K4me1	351	6147	32491	-
Distribution of ChIP-seq peaks by genomic location (in percent of total peaks per mark)
UCSC annotation	DMSO				Rifampin
	PXR	p300	H3K4me1	H3K27ac	PXR	p300	H3K4me1	H3K27ac
Promoter (-2500/+500 from TSS)	24.0933	29.4255	21.0739	33.6191	25.6427	15.5239	20.2702	34.4958
Exonic (not promoter)	1.81347	2.64313	14.9012	13.5009	5.2999	3.8158	15.4181	13.0001
Intronic	29.8791	36.2821	36.7274	29.071	35.1793	42.6399	37.0798	28.5849
Intergenic	44.2142	31.6493	27.2975	23.8089	33.8781	38.0204	27.2319	23.9191
