# Supplementary material for: Genome-Wide Discovery of Drug-Dependent Human Liver Regulatory Elements
Source: PLoS Genet. 2014 Oct 2;10(10):e1004648. doi: 10.1371/journal.pgen.1004648 (PMC4183418; doi:10.1371/journal.pgen.1004648)
Supplement: Table S3 — Promoter assay results. (XLSX) [file pgen.1004648.s008.xlsx]

## Sheet: Promoter Screen
Table S3: Promoter assay results.
Promoter	Replicates	Basal activity (fold over EV)		Induction (fold Rifampin/DMSO)		Differentially expressed gene	Overlaps
Controls		Mean	SD	Mean	SD		PXR Rif	p300 Rif	H3K27ac Rif	H3K4me1 Rif	RIR	PXR DMSO	p300 DMSO	H3K27ac DMSO	H3K4me1 DMSO
empty vector	57	1	0.0836787	0.994313	0.139111
CYP3A4	9	22.1774	9.75653	9.22224	5.0203	yes	yes	yes	yes	yes	yes		yes	yes	yes
ACTB	57	150.585	79.0649	1.11005	0.375373
Gene
CYP1A1	9	4.83	5.48	7.55	18.95					yes					yes
CYP3A7	9	42.82	12.87	6.75	1.55	yes	yes	yes	yes	yes	yes		yes	yes	yes
SERPINE1	9	80.09	65.41	3.08	3.28		yes	yes	yes	yes	yes		yes	yes	yes
CYP24A1	9	1.22	0.5	2.51	1.62
PRODH2	9	32.38	21.85	2.4	1.39	yes	yes		yes	yes				yes	yes
ALAS1	9	40.73	22.5	2.31	2.21	yes			yes	yes				yes	yes
DHCR24	9	1.34	0.83	2.26	1.34	yes	yes	yes	yes	yes	yes		yes	yes	yes
SLC37A3	9	4.1	2.3	2.04	1.93		yes		yes					yes
FKBP2	9	34.24	6.94	2.03	1.01		yes		yes					yes
HERC4	9	18.19	13.99	2	1.69		yes		yes					yes
EIF3A	3	73.5	9.18	1.98	0.21		yes		yes					yes
SRP54	3	33.43	3.75	1.98	0.64		yes		yes					yes
NFE2L2	3	33.66	0.69	1.97	0.35	yes
TRIM31	3	6.28	0.99	1.96	0.19		yes	yes	yes	yes	yes		yes	yes	yes
FASN	9	25.4	15.67	1.95	0.79	yes
HSPA5	3	189.12	11.78	1.94	0.21					yes					yes
AKR1B10	3	55.53	11.08	1.89	0.5
CLPTM1	3	26.27	1.64	1.89	0.14		yes		yes	yes				yes	yes
RRP9	3	62.24	3.73	1.89	0.23		yes	yes	yes				yes	yes
F13B	3	1.38	0.14	1.85	0.57	yes
NARS2	3	169.28	7.36	1.85	0.16		yes		yes					yes
ATP11A	3	2.15	0.08	1.83	0.95		yes		yes	yes				yes	yes
NDUFS4	9	15.56	12.95	1.83	1.92		yes		yes					yes
DNAJB9	3	1.53	0.46	1.82	0.17		yes		yes					yes
C5orf15	3	14.15	1.53	1.81	0.13		yes		yes					yes
SMC4	3	29.77	6.42	1.8	0.26
ATP5G3	3	73.2	15.77	1.79	0.28		yes	yes	yes				yes	yes
TXNL1	3	154.56	18.2	1.76	0.58		yes		yes	yes				yes	yes
PCCA	3	1.82	0.11	1.75	0.12		yes		yes					yes
RBBP6	3	64.69	10.36	1.75	0.25
ANKRD32	3	6.74	2.37	1.74	0.16		yes		yes					yes
SH2B1	3	7.97	0.75	1.74	0.37		yes		yes					yes
INPP5E	3	20.59	2.71	1.72	0.06		yes		yes	yes				yes	yes
STOM	3	2.35	0.38	1.72	0.31		yes		yes	yes				yes	yes
CTAGE5	3	3.96	0.49	1.71	0.09		yes		yes	yes				yes	yes
AKR1D1	9	68.83	53.87	1.67	1.12
RPL28	9	64.21	38.8	1.67	0.89
TBX20	3	16.26	0.8	1.67	0.16		yes			yes					yes
MRM1	3	37.29	7.11	1.66	0.16		yes	yes	yes				yes	yes
ZC3H7A	3	21.55	1.65	1.66	0.07					yes					yes
PHF8	3	14	2.57	1.65	0.18		yes		yes					yes
SUSD4	3	1.87	0.14	1.65	0.34		yes
CDYL	3	18.51	0.85	1.63	0.19		yes		yes					yes
HSPB11	3	84.85	13.17	1.63	0.26		yes		yes					yes
WBP2NL	3	10.06	2.59	1.63	0.27		yes		yes					yes
CREB5	3	102.19	5.99	1.62	0.1		yes		yes	yes				yes	yes
ARHGEF11	9	3.06	1.88	1.61	1.17		yes	yes	yes				yes	yes
CYB5A	3	127.78	29.71	1.61	0.09
ZDHHC21	3	65.62	5.09	1.61	0.06		yes		yes					yes
ALMS1	3	56.2	2.26	1.6	0.11		yes	yes	yes				yes	yes
IFNGR1	3	16.19	1.51	1.6	0.2		yes	yes	yes	yes	yes		yes	yes	yes
USP3	3	6.64	0.85	1.59	0.13	yes	yes	yes	yes	yes	yes		yes	yes	yes
SLC25A4	3	2.83	0.24	1.56	0.42		yes		yes	yes				yes	yes
GPX4	3	20.85	1.69	1.54	0.15		yes	yes	yes	yes	yes		yes	yes	yes
RNGTT	3	20.68	4.22	1.54	0.31		yes		yes					yes
GALM	3	9.58	1.24	1.51	0.3		yes	yes	yes	yes	yes		yes	yes	yes
AGK	3	34.79	2.76	1.49	0.04		yes		yes					yes
PPAP2B	3	2.46	0.11	1.49	0.32		yes	yes	yes	yes	yes		yes	yes	yes
AMBRA1	3	15.17	5.06	1.47	0.21		yes		yes	yes				yes	yes
ASPH	3	133.83	39.87	1.47	0.04		yes	yes	yes	yes	yes		yes	yes	yes
SEC14L1	3	21.67	3.38	1.47	0.21		yes		yes					yes
GAS2	3	18.14	0.56	1.46	0.2		yes	yes	yes	yes	yes		yes	yes	yes
HSD17B2	3	0.85	0.04	1.46	0.13	yes
AGPS	3	2	0.19	1.45	0.04		yes		yes	yes				yes	yes
DEPDC5	3	78.77	10.18	1.45	0.11		yes		yes	yes				yes	yes
CYP3A7	3	14.76	2.73	1.44	0.03	yes	yes	yes	yes	yes	yes		yes	yes	yes
VDAC2	3	106.89	36.02	1.44	0.34		yes	yes	yes				yes	yes
RAB12	3	6.01	0.75	1.43	0.14		yes		yes					yes
AP2B1	3	50.31	7.79	1.42	0.19
CTNNB1	3	118.85	7.3	1.42	0.21		yes	yes	yes				yes	yes
RAP2C	3	8.43	0.94	1.42	0.15		yes	yes	yes	yes	yes		yes	yes	yes
THRSP	3	1.11	0.06	1.41	0.2	yes
ZNF709	9	53.95	53.44	1.41	1.18		yes		yes	yes				yes	yes
CYP1B1	3	1.3	0.02	1.39	0.33
DAG1	3	63.94	8.54	1.39	0.04	yes	yes		yes	yes				yes	yes
MAP4K4	3	1.63	0.32	1.39	0.08		yes		yes					yes
ALDH7A1	3	0.96	0.09	1.37	0.11		yes		yes					yes
MOCS1	3	16.67	3.37	1.37	0.07		yes		yes					yes
MAD2L1	3	43.47	8.64	1.36	0.14		yes		yes					yes
MRPL28	3	46.03	6.3	1.36	0.02		yes	yes	yes				yes	yes
ABCB4	3	1.42	0.25	1.33	0.06				yes	yes				yes	yes
CNTLN	3	2.21	0.2	1.33	0.16	yes
CEP170	3	9.71	1.14	1.3	0.16		yes	yes	yes				yes	yes
CYP2C18	3	1.04	0.15	1.3	0.1			yes	yes	yes			yes	yes	yes
PARP1	3	12.56	1.24	1.3	0.14		yes		yes					yes
TAX1BP1	3	54.41	9.44	1.3	0.29		yes		yes					yes
WARS	3	5.34	1.06	1.3	0.45		yes		yes					yes
TRIM37	3	13.69	0.97	1.29	0.3		yes		yes					yes
CHUK	3	8.03	1.07	1.27	0.38		yes		yes					yes
EEA1	3	21.64	0.39	1.27	0.23		yes		yes					yes
LYPLAL1	3	6.12	0.7	1.27	0.63		yes	yes	yes	yes	yes		yes	yes	yes
QTRT1	3	2.02	0.43	1.27	0.16		yes	yes	yes				yes	yes
SACM1L	3	12.71	1.21	1.26	0.19		yes	yes	yes	yes	yes		yes	yes	yes
GMPS	3	63	9.3	1.25	0.12		yes	yes	yes				yes	yes
TACC1	3	9.38	1.86	1.25	0.21		yes		yes	yes				yes	yes
TRIM44	3	141.59	28.52	1.25	0.22		yes	yes	yes	yes	yes		yes	yes	yes
AKR1B10	3	6.42	0.28	1.24	0.12
FXYD5	3	10.85	2.08	1.24	0.33				yes	yes				yes	yes
RPS16	3	96.36	11.89	1.24	0.18				yes					yes
CLINT1	3	53.61	9.7	1.23	0.26		yes		yes					yes
KIAA0415	3	43.85	4.58	1.23	0.4		yes		yes					yes
BACH1	3	31.16	1.3	1.22	0.85		yes		yes	yes				yes	yes
ELOVL6	3	7.17	2.18	1.22	0.46
CYP1A1	3	5.66	0.79	1.21	0.14					yes					yes
ERN1	3	1	0.04	1.21	0.17		yes		yes					yes
HERPUD2	3	55.52	1.29	1.21	0.21		yes		yes	yes				yes	yes
LBX2	3	6.64	0.7	1.21	0.2		yes		yes	yes				yes	yes
ABCC10	3	118.7	0.63	1.2	0.13		yes		yes					yes
C2orf18	3	8.31	0.61	1.2	0.1		yes	yes	yes				yes	yes
PFKFB3	3	32.51	1.76	1.2	0.18		yes	yes	yes	yes	yes		yes	yes	yes
POR	3	210.27	34.68	1.2	0.07	yes
SEPHS2	3	31.48	3.76	1.2	0.14				yes	yes				yes	yes
SERPINB9	3	43.63	13.52	1.2	0.26	yes			yes	yes				yes	yes
CD99L2	3	17.4	3.18	1.19	0.33		yes		yes					yes
RAP2C	3	2.04	0.15	1.19	0.08		yes	yes	yes	yes	yes		yes	yes	yes
CYP3A5	3	10.42	0.75	1.18	0.18	yes			yes					yes
MBL2	3	0.77	0.06	1.18	0.1	yes
RNF185	3	106.62	6.36	1.17	0.11		yes		yes					yes
CYP2A7	3	1.11	0.09	1.16	0.09	yes			yes	yes				yes	yes
NDUFB2	3	12.44	1.38	1.16	0.39		yes		yes					yes
RBM5	3	116.61	26.33	1.16	0.19		yes		yes					yes
ZNF337	3	65.34	3.68	1.16	0.11		yes		yes					yes
CYTH3	3	14.91	2.13	1.15	0.14		yes		yes					yes
WDR19	3	10.57	0.51	1.15	0.17		yes		yes					yes
NFE2L2	3	5.36	0.46	1.14	0.24	yes
PTPRM	3	3	0.31	1.14	0.07		yes	yes	yes				yes	yes
TMEM44	3	7.32	0.27	1.14	0.04		yes		yes					yes
HSD17B13	3	0.89	0.08	1.13	0.09				yes	yes				yes	yes
LPP	3	14.02	2.82	1.13	0.1		yes	yes	yes	yes	yes		yes	yes	yes
ARFGAP1	3	109.69	14.35	1.12	0.25		yes		yes					yes
CEP170	3	10.06	2.33	1.12	0.21		yes	yes	yes				yes	yes
FCAMR	3	0.72	0.16	1.12	0.05
EML4	3	228.48	11.29	1.1	0.21		yes		yes					yes
PCYOX1	3	10.63	1.74	1.1	0.23		yes		yes					yes
CYP3A7	3	1.01	0.02	1.08	0.07	yes	yes	yes	yes	yes	yes		yes	yes	yes
MT1X	3	71.75	17.14	1.08	0.22		yes	yes	yes	yes	yes		yes	yes	yes
CEACAM1	3	6.75	2.95	1.07	0.22
GPX2	3	16.6	9.47	1.07	0.52	yes
SLC25A35	3	21.03	3.6	1.07	0.19		yes		yes	yes				yes	yes
CA12	3	7.7	1.25	1.06	0.09	yes
CYP2A13	3	1.31	0.13	1.06	0.2					yes					yes
CYP2C19	3	1.91	0.2	1.06	0.06				yes	yes				yes	yes
ATP1B1	3	1.27	0.07	1.05	0.06		yes		yes	yes				yes	yes
CYP3A43	3	2.23	0.04	1.04	0.15	yes			yes					yes
MAT2B	3	2.72	0.42	1.04	0.14		yes		yes					yes
AGXT2L1	3	6.54	1.31	1.03	0.16	yes
CYP1B1	3	1.55	0.11	1.03	0.1
EFCAB1	3	1.3	0.1	1.03	0.05		yes		yes	yes				yes	yes
IRF2	3	26.97	2.53	1.03	0.16		yes		yes	yes				yes	yes
NBPF3	3	63.88	2.01	1.03	0.08		yes		yes	yes				yes	yes
TSKU	3	7.15	0.61	1.03	0.1	yes
CYP21A2	3	2.78	0.58	1.02	0.04	yes			yes	yes				yes	yes
SLC10A7	3	5.75	0.91	1.02	0.08		yes		yes					yes
CYP2C19	3	1.53	0.1	1.01	0.15				yes	yes				yes	yes
LASP1	3	8.93	0.62	1.01	0.23		yes		yes					yes
SLC2A10	3	2.85	0.19	1.01	0.16		yes		yes	yes				yes	yes
USP31	3	1.01	0.01	1.01	0.05
CREBBP	3	50.87	4.28	1	0.19		yes		yes					yes
CSTB	3	2.13	0.25	1	0.06
NCL	3	722.12	72.62	1	0.33
SERPINB9	3	24.88	1.8	1	0.23	yes			yes	yes				yes	yes
ACSL1	3	5.29	0.73	0.99	0.27		yes		yes	yes				yes	yes
APBB1IP	3	1.87	0.06	0.99	0.06
KIAA1598	3	9.36	1.58	0.99	0.1	yes	yes	yes	yes	yes	yes		yes	yes	yes
ABCB1	3	0.57	0.04	0.98	0.06	yes
FUCA2	3	97.73	4.25	0.98	0.17		yes		yes					yes
PTPRM	3	0.96	0.06	0.98	0.12		yes	yes	yes				yes	yes
TRPM7	3	85.41	6.02	0.98	0.11		yes		yes	yes				yes	yes
CYP2A7	3	0.7	0.04	0.97	0.12				yes	yes				yes	yes
CYP2C9	3	1.61	0.11	0.97	0.06
HERC6	3	0.86	0.06	0.97	0.06		yes		yes					yes
RBM45	3	6.4	0.61	0.97	0.11		yes		yes					yes
SMC4	3	1.76	0.06	0.97	0.08
DUS4L	3	141.7	1.25	0.96	0.38		yes	yes	yes	yes	yes		yes	yes	yes
NBR1	3	43.19	2.27	0.96	0.12		yes		yes					yes
OIT3	3	0.78	0.05	0.96	0.1		yes			yes					yes
TF	3	2.47	0.73	0.95	0.07		yes		yes	yes				yes	yes
CDC14A	3	10.92	1.52	0.94	0.02		yes		yes					yes
CYP2B6	3	1.08	0.08	0.94	0.08	yes
TF	3	2.52	0.47	0.94	0.17		yes		yes	yes				yes	yes
ACSL1	3	6.46	0.63	0.92	0.11		yes		yes	yes				yes	yes
EGLN1	3	3.23	0.82	0.92	0.11		yes	yes	yes	yes	yes		yes	yes	yes
ABCB1	3	16.18	2.29	0.91	0.19	yes
CYP2B6	3	0.9	0.12	0.91	0.07	yes
PLK2	3	112.14	19.26	0.9	0.21		yes		yes	yes				yes	yes
POR	3	0.63	0.08	0.9	0.08	yes
PTPRK	3	7.53	0.96	0.9	0.06		yes		yes					yes
PDZD3	3	1.03	0.05	0.89	0.03		yes
UBL3	3	10.45	1.12	0.89	0.18		yes		yes					yes
CYP1B1	3	0.82	0.1	0.88	0.05
FASN	3	4.93	0.33	0.88	0.03	yes
STK39	3	0.89	0.15	0.88	0.08		yes
EPHX1	3	70.01	6.31	0.87	0.08	yes
TTC12	3	22.19	2.91	0.87	0.17		yes		yes					yes
AMOT	3	13.53	0.82	0.85	0.14		yes		yes	yes				yes	yes
GPRC5B	3	2.26	0.24	0.85	0.28
PERP	3	4.81	0.59	0.84	0.14		yes		yes					yes
ATXN1	3	28.79	0.22	0.83	0.11		yes	yes	yes	yes	yes		yes	yes	yes
CYP2A6	3	2.17	0.19	0.83	0.04
FRY	3	1.06	0.09	0.83	0.03		yes		yes	yes				yes	yes
HABP2	3	1.33	0.03	0.83	0.15		yes	yes	yes	yes	yes		yes	yes	yes
CYP21A2	3	3.05	0.7	0.82	0.12	yes			yes	yes				yes	yes
CYP3A4	3	0.71	0.02	0.82	0.03	yes	yes	yes	yes	yes	yes	yes	yes	yes	yes
CEACAM1	3	3.76	0.29	0.81	0.11
SLC5A11	3	2.49	0.38	0.81	0.11		yes			yes					yes
MASP2	3	2.11	0.23	0.79	0.04		yes	yes	yes				yes	yes
LPIN1	3	4.05	0.36	0.78	0.1		yes	yes	yes	yes	yes		yes	yes	yes
UGDH	3	10.43	1.59	0.77	0.14		yes		yes					yes
ABCC2	3	17.1	0.87	0.76	0.16	yes
CYP3A4	3	1.2	0.06	0.76	0.02	yes	yes	yes	yes	yes	yes	yes	yes	yes	yes
DNMT3A	3	1.67	0.14	0.76	0.08		yes		yes					yes
PGRMC2	3	3.23	0.89	0.76	0.02		yes		yes	yes				yes	yes
S1PR1	3	1.63	0.21	0.76	0.09		yes		yes					yes
CYP3A4	3	0.78	0.06	0.75	0.05	yes	yes	yes	yes	yes	yes	yes	yes	yes	yes
POR	3	1.45	0.17	0.75	0.06	yes
MED31	3	6.75	0.81	0.72	0.33		yes		yes	yes				yes	yes
APBB2	3	102.21	12.87	0.7	0.33		yes		yes	yes				yes	yes
DNAJB9	3	121.68	16.84	0.7	0.44		yes		yes					yes
DUSP1	3	82.11	9.75	0.68	0.1		yes	yes	yes	yes	yes		yes	yes	yes
DDX3X	3	15.93	6.25	0.67	0.06		yes		yes					yes
CLDN15	3	10.95	1.76	0.63	0.13	yes	yes		yes	yes				yes	yes
CTSH	3	4.04	1.38	0.61	0.02		yes	yes	yes	yes	yes		yes	yes	yes
TF	3	39.96	7.21	0.61	0.06		yes		yes	yes				yes	yes
TNFRSF11B	3	17.8	4.71	0.61	0.05		yes		yes					yes
APOO	3	13.58	3.85	0.57	0.15		yes		yes					yes
EFNA1	3	43.27	3.33	0.45	0.06		yes	yes	yes	yes	yes		yes	yes	yes
CREB3L3	3	8.97	1.5	0.43	0.01

## Sheet: No_hPXR
Table S3: Promoter activity screen with hPXR transfection
Promoter	Replicates	Basal activity (fold over EV)		Induction (fold Rifampin/DMSO)
Controls		Mean	SD	Mean	SD
empty vector	6	1	0.223819	1	0.115745
CYP3A4	3	4.00129	0.85675	1.10321	0.435297
beta actin	6	211.84	100.543	0.669594	0.213492
Gene
CYP1A1	3	2.45249	0.563539	0.535385	0.00812676
SERPINE1	3	22.911	3.51111	0.625489	0.267625
CYP3A7	3	21.027	4.64028	2.00378	0.381218
PRODH2	3	11.9881	0.991245	1.11965	0.131354
ALAS1	3	80.9638	1.44186	1.55559	0.037089
SLC37A3	3	26.216	3.97531	2.2722	0.0846996
CYP24A1	3	0.691785	0.119567	1.69888	0.540525
DHCR24	3	0.637934	0.0648908	1.7916	0.0645592
HERC4	3	20.3246	0.976555	1.50796	0.0326353
FKBP2	3	147.163	62.9368	1.38745	0.0509704

## Sheet: ChIP-seq overlap
Table S3: Promoter screen overlaps with ChIP-seq peaks.
Treatment	Antibody for ChIP-seq
	PXR	p300	H3K4me1	H3K27ac
Rifampin	154	45	164	85
DMSO	1	39	166	90
