# Supplementary material for: Genome-Wide Discovery of Drug-Dependent Human Liver Regulatory Elements
Source: PLoS Genet. 2014 Oct 2;10(10):e1004648. doi: 10.1371/journal.pgen.1004648 (PMC4183418; doi:10.1371/journal.pgen.1004648)
Supplement: Table S4 — GREAT analysis of rifampin induced regions (RIRs). (XLSX) [file pgen.1004648.s009.xlsx]

## Sheet: shown-MultipleOntologies.tsv.tx
Table S4: GREAT analysis of 1,297 rifampin induced regions (RIRs)
# GREAT version 2.0.2	Species assembly: hg19	Association rule: Basal+extension: 5000 bp upstream, 1000 bp downstream, 1000000 bp max extension, curated regulatory domains included
# Ontology	Term Name	Binom Rank	Binom Raw P-Value	Binom FDR Q-Val	Binom Fold EnrichmentA	Binom Observed Region Hits	Binom Region Set CoverageB	Hyper Rank	Hyper FDR Q-Val	Hyper Fold Enrichment	Hyper Observed Gene HitsC	Hyper Total Genes	Hyper Gene Set Coverage
Disease Ontology	acute pancreatitis	84	1.62356e-06	4.31596e-05	3.74233	19	0.0146492	169	0.00568252	2.56564	15	52	0.0075188
Disease Ontology	familial hyperlipoproteinemia	94	3.40788e-06	8.09553e-05	3.55165	19	0.0146492	87	0.00012472	3.287	17	46	0.0085213
Disease Ontology	fatty liver	43	5.6776e-10	2.94839e-08	3.33342	37	0.0285274	50	1.64693e-06	2.90029	30	92	0.0150376
Disease Ontology	familial hyperlipidemia	83	1.06132e-06	2.85535e-05	2.89552	28	0.0215883	54	4.11304e-06	3.04277	26	76	0.0130326
Disease Ontology	inborn errors lipid metabolism	72	4.99817e-07	1.55013e-05	2.62184	35	0.0269854	97	0.000290911	2.26125	30	118	0.0150376
Disease Ontology	pancreatitis	91	3.20959e-06	7.87584e-05	2.62023	30	0.0231303	192	0.0148212	1.88437	25	118	0.0125313
Disease Ontology	lipid metabolism disease	30	6.6463e-13	4.94706e-11	2.58996	73	0.0562837	35	1.49385e-08	2.28814	62	241	0.0310777
Disease Ontology	cystic fibrosis	90	3.14384e-06	7.80021e-05	2.41061	35	0.0269854	187	0.0114317	1.84473	28	135	0.0140351
Disease Ontology	coronary heart disease	67	2.17463e-07	7.24768e-06	2.36646	45	0.0346955	149	0.00290369	1.86406	35	167	0.0175439
Disease Ontology	hyperglycemia	85	1.87872e-06	4.9355e-05	2.3652	38	0.0292984	113	0.000704752	2.12093	31	130	0.0155388
Disease Ontology	Cytomegalovirus infectious disease	130	0.000109851	0.0018869	2.30731	26	0.0200463	215	0.0242415	1.80777	25	123	0.0125313
Disease Ontology	papillary thyroid carcinoma	116	3.9142e-05	0.000753484	2.21985	32	0.0246723	185	0.0115045	2.01725	22	97	0.0110276
Disease Ontology	(+)ssRNA virus infectious disease	46	1.60313e-09	7.78213e-08	2.18237	72	0.0555127	95	0.000211168	1.76687	59	297	0.0295739
Disease Ontology	papillary adenocarcinoma	120	4.32945e-05	0.000805639	2.17679	33	0.0254433	178	0.0100947	2.00556	23	102	0.0115288
Disease Ontology	chronic lymphocytic leukemia	63	1.64826e-07	5.84217e-06	2.1513	56	0.0431766	77	4.5775e-05	2.12249	42	176	0.0210526
Disease Ontology	hepatitis C	66	2.0735e-07	7.01535e-06	2.13557	56	0.0431766	157	0.00307307	1.71043	45	234	0.0225564
Disease Ontology	papillary carcinoma	102	1.40882e-05	0.000308421	2.08877	41	0.0316114	180	0.0105195	1.8585	28	134	0.0140351
Disease Ontology	Flaviviridae infectious disease	69	3.93774e-07	1.27434e-05	2.06058	58	0.0447186	166	0.00486806	1.65229	47	253	0.0235589
Disease Ontology	ductal breast carcinoma	122	5.09509e-05	0.000932569	2.05362	37	0.0285274	170	0.00613048	1.95239	27	123	0.0135338
Disease Ontology	papillary epithelial neoplasm	103	1.43123e-05	0.000310284	2.00795	45	0.0346955	183	0.0109014	1.7904	31	154	0.0155388
GO Biological Process	high-density lipoprotein particle remodeling	55	5.81149e-09	9.25717e-07	11.5714	11	0.00848111	262	0.0125862	4.44712	7	14	0.00350877
GO Biological Process	drug catabolic process	86	1.7648e-07	1.79784e-05	9.47676	10	0.0077101	195	0.00478727	5.1883	7	12	0.00350877
GO Biological Process	regulation of mRNA stability	88	1.94426e-07	1.93564e-05	4.12932	20	0.0154202	142	0.00177347	3.50379	13	33	0.00651629
GO Biological Process	response to xenobiotic stimulus	16	2.01316e-13	1.10233e-10	3.66274	46	0.0354665	54	6.52317e-06	2.49551	39	139	0.0195489
GO Biological Process	xenobiotic metabolic process	22	1.462e-12	5.82208e-10	3.57573	44	0.0339244	58	1.01835e-05	2.48515	38	136	0.0190476
GO Biological Process	cellular response to xenobiotic stimulus	23	1.71024e-12	6.51452e-10	3.55843	44	0.0339244	62	1.17712e-05	2.46701	38	137	0.0190476
GO Biological Process	regulation of fatty acid metabolic process	54	5.78473e-09	9.38519e-07	3.46469	31	0.0239013	34	9.58987e-07	3.58638	25	62	0.0125313
GO Biological Process	sterol metabolic process	41	2.77173e-10	5.92271e-08	3.4243	37	0.0285274	333	0.028068	1.96699	23	104	0.0115288
GO Biological Process	regulation of lipid biosynthetic process	49	3.66368e-09	6.55051e-07	3.1039	37	0.0285274	49	3.27057e-06	3.11298	28	80	0.0140351
GO Biological Process	regulation of cellular ketone metabolic process	36	9.81616e-11	2.38887e-08	2.87274	50	0.0385505	89	0.000138642	2.25402	37	146	0.0185464
GO Biological Process	regulation of lipid metabolic process	19	2.6465e-13	1.22031e-10	2.75725	68	0.0524287	17	5.35543e-08	2.60065	50	171	0.0250627
GO Biological Process	steroid metabolic process	17	2.5133e-13	1.29524e-10	2.68867	71	0.0547417	103	0.000351433	1.91686	50	232	0.0250627
GO Biological Process	monocarboxylic acid metabolic process	28	1.20749e-11	3.77817e-09	2.22363	87	0.0670779	72	2.62014e-05	1.83491	72	349	0.0360902
GO Biological Process	fatty acid metabolic process	65	1.66386e-08	2.24263e-06	2.21643	61	0.0470316	154	0.00199051	1.77885	50	250	0.0250627
GO Biological Process	carboxylic acid biosynthetic process	71	5.69398e-08	7.02606e-06	2.17122	59	0.0454896	141	0.00165924	1.80837	49	241	0.0245614
GO Biological Process	negative regulation of cellular protein metabolic process	75	6.26795e-08	7.3218e-06	2.14855	60	0.0462606	317	0.022113	1.61387	45	248	0.0225564
GO Biological Process	regulation of cytokine production	46	1.75235e-09	3.33747e-07	2.12478	76	0.0585968	85	0.000126877	1.82446	64	312	0.0320802
GO Biological Process	small molecule biosynthetic process	53	4.52188e-09	7.47476e-07	2.04306	79	0.0609098	124	0.00064214	1.70645	66	344	0.0330827
GO Biological Process	negative regulation of protein metabolic process	72	5.80045e-08	7.05801e-06	2.03941	68	0.0524287	207	0.00594402	1.65984	53	284	0.0265664
GO Biological Process	organic substance transport	40	2.34732e-10	5.14123e-08	2.01546	95	0.073246	161	0.0023782	1.56836	76	431	0.0380952
GO Cellular Component	high-density lipoprotein particle	40	3.3437e-05	0.000940416	6.74868	8	0.00616808	51	0.0415533	3.23427	8	22	0.00401003
GO Cellular Component	very-low-density lipoprotein particle	68	0.00105879	0.0175167	4.55044	7	0.00539707	54	0.0484387	3.45887	7	18	0.00350877
GO Cellular Component	endoplasmic reticulum-Golgi intermediate compartment	25	3.59109e-07	1.61599e-05	3.66427	22	0.0169622	49	0.0283016	2.34059	15	57	0.0075188
GO Cellular Component	actomyosin	27	1.13935e-06	4.74727e-05	3.53666	21	0.0161912	14	0.000228133	3.26727	18	49	0.00902256
GO Cellular Component	stress fiber	39	2.81615e-05	0.00081235	3.44406	16	0.0123362	24	0.0031369	3.11298	14	40	0.00701754
GO Cellular Component	actin filament bundle	44	4.72276e-05	0.00120752	3.29463	16	0.0123362	30	0.00612363	2.8958	14	43	0.00701754
GO Cellular Component	plasma lipoprotein particle	61	0.000426681	0.00786911	3.2704	12	0.00925212	44	0.0220316	2.87755	11	34	0.00551378
GO Cellular Component	focal adhesion	30	2.84877e-06	0.000106829	2.3866	36	0.0277564	11	3.37602e-05	2.5641	32	111	0.0160401
GO Cellular Component	cell-substrate adherens junction	29	1.96159e-06	7.60963e-05	2.36074	38	0.0292984	9	1.14844e-05	2.60693	34	116	0.0170426
GO Cellular Component	cell-cell adherens junction	59	0.000394858	0.00752907	2.28962	22	0.0169622	19	0.000964606	3.1624	16	45	0.00802005
GO Cellular Component	cell-substrate junction	36	1.24851e-05	0.00039016	2.14662	39	0.0300694	10	1.21128e-05	2.55163	35	122	0.0175439
GO Cellular Component	filopodium	88	0.00288712	0.0369092	2.11875	18	0.0138782	27	0.00390727	2.79035	16	51	0.00802005
GO Cellular Component	adherens junction	23	1.48608e-07	7.26889e-06	2.06417	62	0.0478026	3	5.71761e-08	2.54835	51	178	0.0255639
GO Molecular Function	phosphatidylcholine binding	17	1.8586e-05	0.0037183	11.4086	6	0.00462606	14	0.0111535	6.67068	6	8	0.00300752
GO Molecular Function	MAP kinase phosphatase activity	71	0.000876942	0.0420068	3.73257	9	0.00693909	29	0.0441421	4.44712	7	14	0.00350877
GO Molecular Function	steroid binding	16	1.82392e-05	0.00387698	2.47675	28	0.0215883	13	0.0113704	2.52404	21	74	0.0105263
InterPro	Basic leucine zipper	1	2.56374e-08	0.000204048	7.78698	13	0.0100231	9	0.0170128	5.47338	8	13	0.00401003
MGI Expression: Detected	TS24_tail; skeleton; axial skeleton	142	0.000130866	0.00768331	10.5992	5	0.00385505	473	0.0250174	8.89424	3	3	0.00150376
MGI Expression: Detected	TS23_handplate; digit 4; mesenchyme; phalanx	106	3.4773e-05	0.00273493	5.16525	10	0.0077101	499	0.0284999	4.10503	6	13	0.00300752
MGI Expression: Detected	TS13_2nd arch; mesenchyme	152	0.000233679	0.012817	4.49951	9	0.00693909	485	0.026209	4.94124	5	9	0.00250627
MGI Expression: Detected	TS13_dorsal aorta	81	8.19508e-06	0.000843486	4.03645	15	0.0115651	397	0.0133851	4.15064	7	15	0.00350877
MGI Expression: Detected	TS21_lung; epithelium	108	3.77337e-05	0.00291283	3.35897	16	0.0123362	400	0.0135073	2.96475	11	33	0.00551378
MGI Expression: Detected	TS28_adipose tissue; brown fat	65	2.09106e-06	0.000268203	3.18104	23	0.0177332	444	0.0189999	2.38239	15	56	0.0075188
MGI Expression: Detected	TS26_brown fat	82	8.95433e-06	0.000910393	2.98965	22	0.0169622	223	0.00250187	3.11298	14	40	0.00701754
MGI Expression: Detected	TS23_pharynx; epithelium	94	1.5099e-05	0.00133915	2.97653	21	0.0161912	264	0.00429999	2.54121	18	63	0.00902256
MGI Expression: Detected	TS26_rest of skin	84	9.67052e-06	0.0009598	2.97451	22	0.0169622	242	0.00314112	3.03706	14	41	0.00701754
MGI Expression: Detected	TS23_ureter urothelium	132	8.01516e-05	0.0050623	2.90584	18	0.0138782	298	0.00703782	3.26122	11	30	0.00551378
MGI Expression: Detected	TS25_brown fat	116	5.91343e-05	0.00425002	2.78391	20	0.0154202	275	0.00479847	3.04277	13	38	0.00651629
MGI Expression: Detected	TS23_larynx	68	2.43925e-06	0.00029906	2.47735	34	0.0262143	114	0.000189662	2.67899	25	83	0.0125313
MGI Expression: Detected	TS26_intestine	151	0.000214825	0.0118609	2.45588	21	0.0161912	144	0.0004359	3.07877	18	52	0.00902256
MGI Expression: Detected	TS23_cornea; epithelium	134	8.06141e-05	0.00501552	2.3096	27	0.0208173	266	0.00432798	2.40385	20	74	0.0100251
MGI Expression: Detected	TS25_liver	31	1.71037e-07	4.5998e-05	2.24383	51	0.0393215	258	0.00379276	1.9098	35	163	0.0175439
MGI Expression: Detected	TS23_rest of skin; epidermis	70	2.74023e-06	0.000326361	2.24193	41	0.0316114	272	0.00463359	1.94942	32	146	0.0160401
MGI Expression: Detected	TS25_liver and biliary system	37	2.19531e-07	4.94657e-05	2.22487	51	0.0393215	231	0.00275059	1.92887	36	166	0.0180451
MGI Expression: Detected	TS15_arterial system	146	0.00016775	0.00957899	2.20532	27	0.0208173	271	0.00452185	2.60693	17	58	0.0085213
MGI Expression: Detected	TS23_medulla oblongata; lateral wall; alar plate; ventricular layer	72	3.70749e-06	0.000429296	2.18892	42	0.0323824	132	0.000278127	2.33662	31	118	0.0155388
MGI Expression: Detected	TS20_liver and biliary system	22	3.96236e-08	1.50155e-05	2.02374	71	0.0547417	225	0.00251853	1.68684	55	290	0.0275689
miRNA Targets	Genes that were down-regulated in HeLa cells that were transfected with miR-124	3	1.23214e-05	3.69642e-05	2.19987	37	0.0285274	3	0.000320884	2.09276	28	119	0.0140351
miRNA Targets	Genes that show altered expression in the presence of exogenously added let-7 in both HepG2 and A549 cells	2	1.13016e-05	5.0857e-05	2.06661	43	0.0331534	4	0.00225061	1.72802	34	175	0.0170426
Mouse Phenotype	abnormal mesangial cell morphology	72	3.03093e-08	3.07008e-06	4.43306	21	0.0161912	263	0.00438911	3.04277	13	38	0.00651629
Mouse Phenotype	decreased circulating free fatty acid level	45	9.08105e-10	1.47174e-07	4.3851	26	0.0200463	86	2.86354e-05	3.42086	20	52	0.0100251
Mouse Phenotype	altered susceptibility to atherosclerosis	56	3.80992e-09	4.96174e-07	4.08507	26	0.0200463	199	0.00112857	2.72565	19	62	0.00952381
Mouse Phenotype	abnormal hepatocyte physiology	41	5.57047e-10	9.90865e-08	2.87108	46	0.0354665	23	3.60306e-07	2.88673	37	114	0.0185464
Mouse Phenotype	decreased triglyceride level	27	2.91949e-11	7.88587e-09	2.86647	53	0.0408635	47	2.74831e-06	2.4977	41	146	0.0205514
Mouse Phenotype	abnormal fatty acid level	32	8.12991e-11	1.85286e-08	2.78437	53	0.0408635	65	6.89056e-06	2.46011	39	141	0.0195489
Mouse Phenotype	abnormal triglyceride level	3	3.45643e-17	8.40257e-14	2.69935	93	0.0717039	13	2.43847e-10	2.43819	71	259	0.035589
Mouse Phenotype	increased triglyceride level	36	2.59748e-10	5.26207e-08	2.60701	56	0.0431766	64	6.99411e-06	2.3991	41	152	0.0205514
Mouse Phenotype	abnormal liver physiology	4	4.59731e-17	8.38205e-14	2.51599	104	0.080185	11	2.16778e-10	2.27145	83	325	0.041604
Mouse Phenotype	abnormal hepatobiliary system physiology	1	6.5096e-19	4.74745e-15	2.51474	116	0.0894372	5	2.67275e-12	2.33662	93	354	0.0466165
Mouse Phenotype	abnormal circulating cytokine level	61	5.85002e-09	6.99413e-07	2.50517	51	0.0393215	313	0.0101589	1.70404	41	214	0.0205514
Mouse Phenotype	abnormal cytokine level	50	1.82444e-09	2.66114e-07	2.20415	70	0.0539707	197	0.00100706	1.71384	58	301	0.0290727
Mouse Phenotype	abnormal intercellular signaling peptide or protein level	51	2.10243e-09	3.00647e-07	2.18189	71	0.0547417	189	0.000881625	1.7149	59	306	0.0295739
Mouse Phenotype	decreased cell proliferation	48	1.39892e-09	2.12549e-07	2.14896	75	0.0578258	177	0.0006694	1.7724	55	276	0.0275689
Mouse Phenotype	abnormal circulating cholesterol level	58	4.2895e-09	5.39367e-07	2.12986	72	0.0555127	52	3.35359e-06	2.09068	59	251	0.0295739
Mouse Phenotype	abnormal circulating lipid level	23	6.1025e-12	1.93502e-09	2.12128	99	0.07633	26	6.00468e-07	1.96819	79	357	0.039599
Mouse Phenotype	abnormal cholesterol level	49	1.57864e-09	2.34959e-07	2.10557	78	0.0601388	40	1.95188e-06	2.05009	65	282	0.0325814
Mouse Phenotype	abnormal lipid level	11	7.96454e-15	5.28049e-12	2.06383	133	0.102544	19	1.05448e-09	1.97036	107	483	0.0536341
Mouse Phenotype	abnormal cholesterol homeostasis	59	4.70738e-09	5.81881e-07	2.05216	78	0.0601388	55	3.88517e-06	2.00043	65	289	0.0325814
Mouse Phenotype	abnormal lipid homeostasis	7	3.19899e-15	3.33289e-12	2.02379	143	0.110254	14	3.81253e-10	1.94147	117	536	0.0586466
MSigDB Cancer Neighborhood	Neighborhood of CEBPA	6	2.94208e-15	2.09378e-13	8.78909	24	0.0185042	6	0.00032886	2.96475	20	60	0.0100251
MSigDB Cancer Neighborhood	Neighborhood of CYP2B6	7	1.46579e-12	8.9413e-11	8.34688	20	0.0154202	7	0.00185584	3.02782	16	47	0.00802005
MSigDB Cancer Neighborhood	Neighborhood of GSTM1	2	4.81725e-20	1.02848e-17	7.02395	38	0.0292984	4	6.6268e-06	2.73669	32	104	0.0160401
MSigDB Cancer Neighborhood	Neighborhood of IGF1	8	9.63913e-07	5.14488e-05	6.89684	11	0.00848111	10	0.0225447	3.48035	9	23	0.00451128
MSigDB Cancer Neighborhood	Neighborhood of TST	5	3.89328e-17	3.32486e-15	6.76592	33	0.0254433	5	0.000228141	2.51554	28	99	0.0140351
MSigDB Cancer Neighborhood	Neighborhood of LCAT	3	2.15286e-19	3.06424e-17	6.29657	40	0.0308404	3	7.72469e-06	2.61595	35	119	0.0175439
MSigDB Cancer Neighborhood	Neighborhood of HPX	1	2.95021e-21	1.25974e-18	5.84547	47	0.0362375	1	1.67795e-07	2.80511	41	130	0.0205514
MSigDB Cancer Neighborhood	Neighborhood of HPN	4	1.18309e-18	1.26295e-16	5.51171	43	0.0331534	2	8.67197e-07	2.68895	39	129	0.0195489
MSigDB Cancer Neighborhood	Neighborhood of HPX	9	1.85225e-06	8.78791e-05	3.02499	25	0.0192753	8	0.00185604	2.55862	21	73	0.0105263
MSigDB Cancer Neighborhood	Neighborhood of IGFBP1	16	3.23991e-05	0.000864652	2.91066	20	0.0154202	9	0.00430605	2.70004	17	56	0.0085213
MSigDB miRNA Motifs	Targets of MicroRNA GCGCCTT,MIR-525,MIR-524	6	0.00101551	0.0374046	4.5839	7	0.00539707	67	0.0151961	4.04283	5	11	0.00250627
MSigDB miRNA Motifs	Targets of MicroRNA TTCCGTT,MIR-191	2	3.64571e-05	0.00402851	3.22224	17	0.0131072	17	0.000454854	3.91346	11	25	0.00551378
MSigDB miRNA Motifs	Targets of MicroRNA GTAAACC,MIR-299-5P	3	0.000148631	0.0109491	2.59532	20	0.0154202	27	0.00133661	2.8958	14	43	0.00701754
MSigDB Pathway	Genes involved in Xenobiotics	5	1.85475e-09	3.26436e-07	15.5051	10	0.0077101	12	0.0152843	4.7892	7	13	0.00350877
MSigDB Pathway	Nuclear Receptors in Lipid Metabolism and Toxicity	4	5.67976e-10	1.24955e-07	12.3714	12	0.00925212	4	4.53841e-05	6.35302	10	14	0.00501253
MSigDB Pathway	Map Kinase Inactivation of SMRT Corepressor	7	5.04465e-08	6.34185e-06	6.12332	15	0.0115651	1	2.75089e-06	8.08567	10	11	0.00501253
MSigDB Pathway	Metabolism of xenobiotics by cytochrome P450	3	4.88094e-10	1.43174e-07	5.97158	20	0.0154202	7	0.00515363	2.76028	18	58	0.00902256
MSigDB Pathway	Drug metabolism - cytochrome P450	6	2.17301e-08	3.18709e-06	4.9977	19	0.0146492	13	0.019479	2.47872	17	61	0.0085213
MSigDB Pathway	Genes involved in Regulation of Lipid Metabolism by Peroxisome proliferator-activated receptor alpha (PPARalpha)	1	4.22888e-11	3.72142e-08	4.15367	32	0.0246723	2	5.97443e-06	3.49937	24	61	0.0120301
MSigDB Pathway	Genes involved in Phase II conjugation	11	2.41684e-06	0.000193348	3.99412	17	0.0131072	11	0.0124789	2.68505	16	53	0.00802005
MSigDB Pathway	Retinol metabolism	10	1.36313e-06	0.000119955	3.96615	18	0.0138782	15	0.0252308	2.56564	15	52	0.0075188
MSigDB Pathway	Genes involved in Biological oxidations	2	4.53501e-10	1.99541e-07	3.50711	35	0.0269854	6	0.000176024	2.43261	32	117	0.0160401
MSigDB Pathway	Genes involved in Platelet degranulation	17	3.65728e-05	0.00189318	2.47294	26	0.0200463	16	0.0284714	2.14688	21	87	0.0105263
MSigDB Pathway	Genes involved in Metabolism of lipids and lipoproteins	8	5.99947e-08	6.59941e-06	2.18487	58	0.0447186	9	0.00553184	1.79445	46	228	0.0230576
MSigDB Pathway	Adherens junction	23	0.000119622	0.00457684	2.11566	31	0.0239013	3	5.00109e-05	3.04597	25	73	0.0125313
MSigDB Perturbation	Genes up-regulated in EVSA-T cells (breast cancer) treated with 5 micromolar THC (delta-9-tetrahydrocannabinol) [PubChem=6610319] for 8 h.	27	6.33686e-11	5.57174e-09	9.17357	16	0.0123362	205	0.00649242	4.8514	6	11	0.00300752
MSigDB Perturbation	Genes down-regulated in samples from patients with recurrent hepatocellular carcinoma (HCC).	25	2.50899e-11	2.38254e-09	6.29748	22	0.0169622	82	0.00021683	5.33654	9	15	0.00451128
MSigDB Perturbation	Top genes up-regulated in liver tissue from mice with knockout of ZMPSTE24 [Gene ID=10269].	14	2.22192e-13	3.76774e-11	6.17927	27	0.0208173	9	9.96392e-11	5.38335	23	38	0.0115288
MSigDB Perturbation	Genes up-regulated by MYC [Gene ID=4609] and whose promoters are bound by MYC, according to MYC Target Gene Database.	20	3.23552e-12	3.84056e-10	5.72728	26	0.0200463	138	0.00176794	3.33534	12	32	0.00601504
MSigDB Perturbation	Molecular timetable composed of 162 time-indicating genes (182 probes) in the peripheral (liver) clock.	5	6.69528e-21	3.17892e-18	3.76667	72	0.0555127	6	3.48112e-12	3.07877	54	156	0.0270677
MSigDB Perturbation	Liver selective genes	3	1.00793e-25	7.97612e-23	3.61748	94	0.0724749	1	5.17199e-18	2.97642	85	254	0.0426065
MSigDB Perturbation	Genes down-regulated in hepatoblastoma samples compared to normal liver tissue.	2	6.69318e-29	7.9448e-26	3.3219	118	0.0909792	2	1.9405e-17	2.87558	86	266	0.0431078
MSigDB Perturbation	Genes up-regulated in MCF7 cells (breast cancer) after stimulation with NRG1 [Gene ID=3084].	9	1.30245e-16	3.43557e-14	3.03001	75	0.0578258	5	2.19347e-12	2.98188	58	173	0.0290727
MSigDB Perturbation	Genes down-regulated in hepatocellular carcinoma (HCC) compared to normal liver samples.	1	5.13519e-33	1.21909e-29	2.97216	157	0.121049	3	8.37482e-15	2.14861	129	534	0.0646617
MSigDB Perturbation	Genes changed in INA-6 cells (multiple myeloma, MM) by re-addition of IL6 [Gene ID=3569] after its initial withdrawal for 12h.	13	8.84053e-14	1.61442e-11	2.93839	64	0.0493446	36	2.70159e-06	2.43109	41	150	0.0205514
MSigDB Perturbation	Cluster 2: late ATM [Gene ID=472] dependent genes induced by ionizing radiation treatment.	17	2.32383e-12	3.24516e-10	2.92787	57	0.0439476	12	4.62451e-09	3.03886	41	120	0.0205514
MSigDB Perturbation	Genes down-regulated in normal tissue adjacent to liver tumor, compared to the normal liver samples.	6	1.14967e-19	4.54885e-17	2.917	95	0.073246	24	3.48337e-07	1.9388	80	367	0.0401002
MSigDB Perturbation	Genes from 'subtype S3' signature of hepatocellular carcinoma (HCC): hepatocyte differentiation.	8	3.0987e-17	9.1954e-15	2.74071	91	0.0701619	8	4.6155e-11	2.45011	73	265	0.0365915
MSigDB Perturbation	Up-regulated genes in MM1.S cells (multiple myeloma) treated with adaphostin [PubChem=387042], a tyrosine kinase inhibitor with anticancer properties.	24	2.33838e-11	2.31304e-09	2.7262	58	0.0447186	140	0.00182067	1.93849	34	156	0.0170426
MSigDB Perturbation	Down-regulated genes in angioimmunoblastic lymphoma (AILT) compared to normal T lymphocytes.	23	9.67147e-12	9.98264e-10	2.60555	65	0.0501156	34	1.8177e-06	2.53194	39	137	0.0195489
MSigDB Perturbation	Genes up-regulated in at least one of three multiple myeloma (MM) cell lines by TSA [PubChem=5562].	15	7.13376e-13	1.12904e-10	2.56591	74	0.0570547	180	0.00414363	1.60096	54	300	0.0270677
MSigDB Perturbation	Genes down-regulated in liver tumor compared to the normal adjacent tissue.	26	4.48333e-11	4.09363e-09	2.46844	67	0.0516577	29	9.00078e-07	2.0888	62	264	0.0310777
MSigDB Perturbation	Genes down-regulated by MYC [Gene ID=4609], according to the MYC Target Gene Database.	22	5.52634e-12	5.96342e-10	2.34059	81	0.0624518	112	0.000791817	1.78614	49	244	0.0245614
MSigDB Perturbation	Genes up-regulated in Daudi cells (B lymphocytes) stably expressing CD5 [Gene ID=921] off a plasmid vector.	11	4.03885e-14	8.71658e-12	2.22854	107	0.0824981	264	0.0148923	1.40537	73	462	0.0365915
MSigDB Perturbation	Genes up-regulated in NHEK cells (normal epidermal keratinocytes) after UVB irradiation.	16	1.67488e-12	2.48511e-10	2.21392	95	0.073246	256	0.0142078	1.36834	86	559	0.0431078
MSigDB Predicted Promoter Motifs	Motif GGGGAGGG matches MAZ: MYC-associated zinc finger protein (purine-binding transcription factor)	7	0.000301079	0.0264519	2.08989	28	0.0215883	47	0.0239014	1.79212	27	134	0.0135338
Pathway Commons	Xenobiotics	48	1.85475e-09	6.20955e-08	15.5051	10	0.0077101	64	0.00523335	4.7892	7	13	0.00350877
Pathway Commons	Regulation of Lipid Metabolism by Peroxisome proliferator-activated receptor alpha (PPARalpha)	49	5.73058e-09	1.8794e-07	4.89522	21	0.0161912	45	1.71751e-05	4.16917	15	32	0.0075188
Pathway Commons	RXR and RAR heterodimerization with other nuclear receptor	57	1.05917e-06	2.98612e-05	4.79536	15	0.0115651	67	0.00733487	3.42086	10	26	0.00501253
Pathway Commons	Phase II conjugation	78	6.31963e-05	0.00130201	4.37468	11	0.00848111	92	0.0327545	2.64423	11	37	0.00551378
Pathway Commons	FOXA2 and FOXA3 transcription factor networks	54	3.85095e-08	1.14601e-06	4.18645	22	0.0169622	75	0.0170625	2.62784	13	44	0.00651629
Pathway Commons	Cytochrome P450 - arranged by substrate type	71	7.31473e-06	0.00016556	3.85442	16	0.0123362	83	0.0303039	2.46011	13	47	0.00651629
Pathway Commons	Validated targets of C-MYC transcriptional repression	46	1.26031e-10	4.40286e-09	3.52596	37	0.0285274	80	0.0260838	2.25885	16	63	0.00802005
Pathway Commons	Biological oxidations	52	2.59336e-08	8.01447e-07	3.49482	28	0.0215883	57	0.000983675	2.34059	25	95	0.0125313
Pathway Commons	HIF-1-alpha transcription factor network	51	7.45352e-09	2.34859e-07	3.27039	33	0.0254433	53	0.000188171	2.82998	21	66	0.0105263
Pathway Commons	Retinoic acid receptors-mediated signaling	74	2.0873e-05	0.000453283	3.11209	19	0.0146492	83	0.0303039	2.46011	13	47	0.00651629
Pathway Commons	Hypoxic and oxygen homeostasis regulation of HIF-1-alpha	53	3.26388e-08	9.89634e-07	3.06856	33	0.0254433	63	0.00380815	2.33474	21	80	0.0105263
Pathway Commons	Fatty acid, triacylglycerol, and ketone body metabolism	55	6.22998e-08	1.82029e-06	3.04466	32	0.0246723	54	0.000266036	2.57183	24	83	0.0120301
Pathway Commons	IL6-mediated signaling events	61	2.20575e-06	5.81089e-05	2.9945	25	0.0192753	56	0.000873051	3.02782	16	47	0.00802005
Pathway Commons	Signaling events mediated by TCPTP	62	2.66517e-06	6.90796e-05	2.55007	32	0.0246723	48	9.6957e-05	2.55473	27	94	0.0135338
Pathway Commons	FOXA transcription factor networks	64	3.20647e-06	8.05125e-05	2.44532	34	0.0262143	59	0.00200579	2.38626	22	82	0.0110276
Pathway Commons	Metabolism of lipids and lipoproteins	47	1.37751e-10	4.7099e-09	2.36528	69	0.0531997	49	0.000143554	1.86158	54	258	0.0270677
Pathway Commons	Signaling by PDGF	85	0.000141472	0.00267465	2.36137	24	0.0185042	77	0.0173609	2.16655	19	78	0.00952381
Pathway Commons	p63 transcription factor network	82	0.00012704	0.00248968	2.07973	32	0.0246723	89	0.0288313	1.91185	23	107	0.0115288
Pathway Commons	p53 pathway	70	6.99591e-06	0.000160606	2.04929	46	0.0354665	73	0.0158862	1.71399	37	192	0.0185464
Pathway Commons	Metabolism	41	1.54676e-16	6.06254e-15	2.01737	157	0.121049	58	0.00186088	1.38938	127	813	0.0636591
A Binomial fold enrichment (observed / expected) offers an alternative ranking that occasionally highlights different terms than the binomial p-value, often favoring more specific terms deeper in the ontology structure.
BBinomial set coverage (the fraction of all genomic regions in the test set that lie in the regulatory domain of a gene with the annotation) provides a sense of functional coherency of the test set. A high set coverage for a given annotation suggests that most test regions shares the listed function. Alternatively, the test set may contain multiple different coherent subsets.
CHypergeometric observed genes (number of genes in the test set with the annotation) and hypergeometric p-value show whether the highlighted subset of regions congregates around few or many different genes.
For additional detail regarding this statistical terms see: http://bejerano.stanford.edu/help/display/GREAT/Statistics
