# Supplementary material for: Genome-Wide Discovery of Drug-Dependent Human Liver Regulatory Elements
Source: PLoS Genet. 2014 Oct 2;10(10):e1004648. doi: 10.1371/journal.pgen.1004648 (PMC4183418; doi:10.1371/journal.pgen.1004648)
Supplement: Table S5 — Ingenuity Pathway Analysis of genes near rifampin induced regions (RIRs). (XLS) [file pgen.1004648.s010.xls]

## Sheet: Sheet0
Table S5: Ingenuity Pathway Analysis summary
Symbol	Synonym(s)	Entrez Gene Name	Gene symbol -- human (Hugo / HGNC, Entrez Gene)	Log Ratio	Location	Family	Drugs	Entrez Gene ID for Human	Entrez Gene ID for Mouse	Entrez Gene ID for Rat
ABCB1	ABC20, Abcb1a, Abcb4, CD243, CLCS, Evi32, GP170, MDR1, Mdr1a, Mdr3, P-GLYCOPROTEIN, P-GP, Pgy-3, PGY1	ATP-binding cassette, sub-family B (MDR/TAP), member 1	ABCB1	0.661998	Plasma Membrane	transporter	dofequidar, tariquidar, OC 144-093, valspodar	5243	18671	170913
ABCC3	1700019L09Rik, ABC31, ATP-binding cassette C3, cMOAT2, EST90757, MLP2, MOAT-D, MRP3, Multidrug Resistant Protein 3, RP23-65I14.2	ATP-binding cassette, sub-family C (CFTR/MRP), member 3			Plasma Membrane	transporter		8714	76408	140668
ALDH1A1	Ahd-2, ALDC, ALDEHYDE DEHYDROGENASE A1, ALDH1, Aldh2, ALDH11, ALDH-E1, Aldh1a2, E1, PUMB1, RALDH1, RP11-151D14.2	aldehyde dehydrogenase 1 family, member A1			Cytoplasm	enzyme	disulfiram, chlorpropamide	216	11668	24188
CES2	CE-2, CES2A1, Ces2h, EG436059, Gm5744, iCE, PCE-2	carboxylesterase 2			Cytoplasm	enzyme		8824	436059	498940
CES3	Ces31, Ces31L, Ces3a, Ces3b, Ces3L, EG13909, ES31, ES31L, FLJ21736, Gm4738, TGH, UNQ869/PRO1887	carboxylesterase 3			Cytoplasm	enzyme		23491	382053|13909
CYP2A6	CPA6, CYP2A, CYP2A3, Cyp2a6/7, CYPIIA6, P450C2A, P450PB	cytochrome P450, family 2, subfamily A, polypeptide 6	CYP2A6	1.62805	Cytoplasm	enzyme		1548
CYP2B6	CPB6, CYP2B, Cyp2b1, Cyp2b10, Cyp2b2, Cyp2b20, Cyp2b20/10, CYP2B3, Cyp2b6/7, CYP2B7, CYP2B7P, Cyp450e, Cypbe, Cype, CYPIIB2, CYPIIB6, Cytochrome P450, 2b19, EFVM, IIB1, LOC361523, p16, P450, P450iib1	cytochrome P450, family 2, subfamily B, polypeptide 6	CYP2B6	1.4799999999999969	Cytoplasm	enzyme		1555	13088	361523|24300
CYP2C19	2010301M18Rik, 2210009K14Rik, CPCJ, CYP2C, Cyp2c65, Cyp2c66, Cyp2c79, CYP450-2C, CYPIIC17, CYPIIC19, P450-11A, P450C2C, P450IIC19, RP11-400G3.4	cytochrome P450, family 2, subfamily C, polypeptide 19	CYP2C19	0.7099999999999974	Cytoplasm	enzyme		1557	69888|72303	293985
CYP2C8	Ah-2, Ahh-1, AHOH, AHOHase, AI159681, AI196010, CPC8, Cyp2c, Cyp2c29, Cyp2c38, Cyp2c39, Cyp2c7, Cyp2c9, CYPIIC39, CYPIIC8, Cytochrome p450, LOC100361347, LOC639008, MP-12/MP-20, P450-2C	cytochrome P450, family 2, subfamily C, polypeptide 8	CYP2C8	2.7499999999999964	Cytoplasm	enzyme		1558	13095|13097|13098	29298
CYP2C9	2010318C06Rik, CPC9, CYP2C, CYP2C10, Cyp2c11, Cyp2c18, Cyp2c4, Cyp2c55, CYP2CII, CYPIIC9, Cytochrome p450 Mut-2, p450 2c29, P4502C9, P450IIC9, Progesterone 2alpha hydroxylase, RP11-208C17.6	cytochrome P450, family 2, subfamily C, polypeptide 9	CYP2C9	2.0633333333333317	Cytoplasm	enzyme		1559	72082	29277
CYP3A4	CP33, CP34, Cyp3a2, CYP3A3, Cyp3a11, CYP3A23, CYP3A, CYPIIIA3, CYPIIIA4, CYTOCHROME P450 3A3, HLP, NF-25, P-450ut-a, P450C3, P450PCN1	cytochrome P450, family 3, subfamily A, polypeptide 4	CYP3A4	10.283333333333331	Cytoplasm	enzyme	cobicistat, elvitegravir/cobicistat/emtricitabine/tenofovir disoproxil, ketoconazole	1576		266682
CYP3A7	CP37, CYP3A6, Cyp3a73, CYPIIIA7, P450-HFLA	cytochrome P450, family 3, subfamily A, polypeptide 7	CYP3A7	4.093333333333332	Cytoplasm	enzyme	cobicistat, elvitegravir/cobicistat/emtricitabine/tenofovir disoproxil	1551		498198
CYP7A1	CHAP, cholesterol 7alpha-hydroxylase, CP7A, CYP7, CYP7A, CYP7S1, CYPVII, RP23-89L15.2	cytochrome P450, family 7, subfamily A, polypeptide 1	CYP7A1	-1.73663	Cytoplasm	enzyme		1581	13122	25428
FOXO1	Afxh, AI876417, FKH1, FKHR, FKHR1, Forkhead, FOXO1A	forkhead box O1			Nucleus	transcription regulator		2308	56458	84482
G6PC	AW107337, G6Pase, G6PC1, G6ph, G6PT, Glc 6p Hydrolase, Glc-6-Pase, GLUCOSE-6-PHOSPHATASE, GSD1, GSD1a, RP23-281C18.19-001	glucose-6-phosphatase, catalytic subunit			Cytoplasm	phosphatase		2538	14377	25634
HNF4A	FLJ39654, HNF-4, HNF4alpha, HNF4α, HNF4α (MODY1), MODY, MODY1, NR2A1, NR2A21, RP23-36P22.1, RP5-1013A22.1, TCF, TCF14	hepatocyte nuclear factor 4, alpha			Nucleus	transcription regulator		3172	15378	25735
INSR	4932439J01Rik, alpha subunit INSULIN receptor, CD220, D630014A15RIK, HHF5, INSULIN receptor B, Insulin receptor beta, INSULIN receptor KINASE, INSULIN RPTK, IR, IR alpha, IR-B, IRK	insulin receptor			Plasma Membrane	kinase	insulin detemir, INS, insulin aspart, insulin glulisine, insulin lispro, insulin glargine, protamine zinc insulin	3643	16337	24954
NR0B2	RP23-137L22.7, SHP, SHP-1	nuclear receptor subfamily 0, group B, member 2			Nucleus	ligand-dependent nuclear receptor		8431	23957	117274
NR1I2	BXR, mPXR, ONR1, PAR, PAR1, PAR2, PARq, PRR, PXR, PXR.1, PXR.2, PXR1, SAR, SXR	nuclear receptor subfamily 1, group I, member 2			Nucleus	ligand-dependent nuclear receptor	erlotinib/gemcitabine, erlotinib	8856	18171	84385
NR1I3	AA209988, AI551208, CAR, CAR-beta, CAR1, CAR2, Care2, Constitutive androstane receptor, ESTM32, MB67	nuclear receptor subfamily 1, group I, member 3			Nucleus	ligand-dependent nuclear receptor		9970	12355	65035
NR3C1	BOS 8275, GCCR, GCR, GCR alpha, glucocorticoid receptor, GR, Gr alpha, Gr beta, GR-A, GRL, Grl-1, Type ii corticosteroid receptor	nuclear receptor subfamily 3, group C, member 1 (glucocorticoid receptor)			Nucleus	ligand-dependent nuclear receptor	rimexolone, medrysone, clocortolone pivalate, diflorasone diacetate, fluorometholone, dexamethasone phosphate, cortisone acetate, halcinonide, flurandrenolide, desoximetasone, desonide, prednisolone, clobetasol propionate, fluocinolone acetonide, prednisone, hydrocortisone, triamcinolone, dexamethasone 21-acetate, 11beta hydrocortisone acetate, betamethasone, dexamethasone, budesonide, fluticason…	2908	14815	24413
PAPSS2	1810018P12RIK, AI159688, ATP SULFURYLASE, ATPSK2, AtpsU2, BCYM4, bm, RP11-77F13.2, SK2	3'-phosphoadenosine 5'-phosphosulfate synthase 2			Cytoplasm	enzyme		9060	23972	294103
PPARA	4933429D07Rik, AI118064, AW742785, hPPAR, MGC2452, NR1C1, PPAR, PPAR alpha, PPARα, SC22CB-5E3.5	peroxisome proliferator-activated receptor alpha			Nucleus	ligand-dependent nuclear receptor	choline fenofibrate, aleglitazar, NS-220, tesaglitazar, bezafibrate, clofibrate, fenofibrate, docosahexaenoic acid, gemfibrozil	5465	19013	25747
PPARGC1A	A830037N07RIK, ENSMUSG00000079510, Gm11133, LEM6, Peroxisome Proliferator-Activating Receptor Gamma Coactivator 1 Alpha, PGC-1, PGC-1(alpha), Pgc-1alpha, Pgc-1alpha-a, PGC-1v, PGC-1α, PGC1A, Pgco1, PPARGC-1 alpha, PPARGC1	peroxisome proliferator-activated receptor gamma, coactivator 1 alpha			Nucleus	transcription regulator		10891	19017	83516
RXRA	9530071D11RIK, NR2B1, Retinoid X receptor alpha, RP23-413I12.1, RXR, RXR alpha, RXRalpha1, RXRα	retinoid X receptor, alpha			Nucleus	ligand-dependent nuclear receptor	etretinate, bexarotene, acitretin, tretinoin, alitretinoin	6256	20181	25271
SCD	AA589638, ab, AI265570, Delta9 Desaturase, FADS5, MSTP008, PRO1933, SCD1, SCDOS, STEAROYL-COA DESATURASE, Stearyl CoA Destaurase	stearoyl-CoA desaturase (delta-9-desaturase)			Cytoplasm	enzyme		6319	20249	246074
SULT2A1	ALCOHOL SULFOTRANSFERASE, DHEA-ST, DHEAS, EG434121, EG434264, EG629203, EG629219, Gm15438, Gm5584, Gm6955, Gm6957, HST, hSTa, Hydroxysteroid Sulfotransferase, LOC100364224, mSTa1, OTTMUSG00000021844, RATSMP2A, RATSMP2B, Smp-2, Smp2a, ST2, ST2A1, St2a2, ST2A3, STa, STD, STH1, STH2, Sulfotransferase family, 2a1, Sult2-40/41, Sult2a-40/41, Sult2a3, Sult2a4, Sult2a4l1, Sult2a5, Sult2a6, Sult2a9, Sult…	sulfotransferase family, cytosolic, 2A, dehydroepiandrosterone (DHEA)-preferring, member 1			Cytoplasm	enzyme		6822	629219|434121|20859|629203|434264	24902|24912
UGT1A1	BILIQTL1, BILIRUBIN UDP-GLUCURONOSYLTRANSFERASE ISOENZYME1, GNT1, HUG-BR1, Udp Glycosyltransferase 1, UDPGT, UDPGT 1-1, Udpgt-1a, UGT1, UGT1A, UGT1A01, Ugt1a2b, UgtBr1	UDP glucuronosyltransferase 1 family, polypeptide A1			Cytoplasm	enzyme		54658	394436	24861
© 2000-2014 Ingenuity Systems, Inc. All rights reserved.
