# Supplementary material for: Genome-Wide Discovery of Drug-Dependent Human Liver Regulatory Elements
Source: PLoS Genet. 2014 Oct 2;10(10):e1004648. doi: 10.1371/journal.pgen.1004648 (PMC4183418; doi:10.1371/journal.pgen.1004648)
Supplement: Table S6 — GWAS linked peaks (GLPs). (XLSX) [file pgen.1004648.s011.xlsx]

## Sheet: Sheet1
Table S6: Summary of data supporting the selection of GWAS linked peaks (GLPs)
Name of Region	Genome Coordinates (hg19)	SNP overlapping region	GWAS SNPs in LD	PubmedID and info for GWAS SNP	GWAS Ethnicity/Population
GLP1	chr10:96507473-96508107	rs75642445	rs10509680, rs1057910	20833655 Cha PC Warfarin maintenance dose (rs10509680)	807 low dose Japanese, 707 high dose Japanese
		rs58335703	rs12767583, rs12777823	19300499 Takeuchi F Warfarin maintenance dose (rs1057910)	1,053 individuals
		rs74152357	rs10509680, rs1057910	19578179 Teichert M Acenocoumarol maintenance dosage (rs12767583)	1,451 Caucasian individuals
				19706858 Shuldiner AR Response to clopidogrel therapy (rs12777823)	429 Amish individuals
GLP2	chr10:96696182-96696970	rs9332092	rs10509680, rs1057910	20833655 Cha PC Warfarin maintenance dose (rs10509680)	807 low dose Japanese, 707 high dose Japanese
		rs9332093	rs10509680, rs1057910	19300499 Takeuchi F Warfarin maintenance dose (rs1057910)	1,053 individuals
		rs61604699	rs10509680,rs1057910
GLP3	chr4:8511063-8511304	rs3103067	rs1949733	21659360 Wade R Response to antineoplastic agents	356 European ancestary cases
GLP4	chr4:188347327-188347621	rs978629	rs1431005	20339536 Barber MJ Response to statin therapy	3,928 Caucasian individuals
GLP5	chr2:234672744-234673398	rs3771341	rs4148325	19419973 Sanna S Bilirubin levels (rs887829)	4,300 individuals
		rs3771341	rs4148325	21646302 Bielinski SJ Bilirubin levels (rs4148325)	6,307 European ancestry individuals
		rs3771341	rs6742078	19414484 Johnson AD Bilirubin levels (rs6742078)	9,264 individuals
GLP6	chr7:73013630-73014160	rs13235543	rs2240466	21490707 Cornelis MC Caffeine consumption	47,431 European ancestry individuals
GLP7	chr11:22851274-22851775	rs2286810	rs712022	21546767 Murea M Dialysis-related mortality	610 African American type 2 diabetics
		rs2286809	rs712022		#N/A
		rs2286808	rs7111546		#N/A
GLP8	chr9:132372603-132373059	rs11788781	rs10988449	22041458 Clark SL Response to antidepressant treatment	1,439 non-psychotic major depressive disorder cases
GLP9	chr2:24585318-24585740	rs2702069	rs6707600	21107309 McClay JL Working memory	738 schizophrenia cases
		rs2702070	rs6707600		#N/A
GLP10	chr22:38002830-38003308	rs3761443	rs12157904	22041458 Clark SL Response to antidepressant treatment	1,439 non-psychotic major depressive disorder cases
Tested for enhancer activity
