# Supplementary material for: Genome-Wide Discovery of Drug-Dependent Human Liver Regulatory Elements
Source: PLoS Genet. 2014 Oct 2;10(10):e1004648. doi: 10.1371/journal.pgen.1004648 (PMC4183418; doi:10.1371/journal.pgen.1004648)
Supplement: Table S7 — Enhancer assay results. (XLSX) [file pgen.1004648.s012.xlsx]

## Sheet: Enhancer assay results
Table S7: Enhancer assay results.
Vector	Genomic Location	Fold Over EV (DMSO treated)		Fold Over DMSO (Rif treated; EV normalized)		Induced by Rif? (fold over DMSO, EV normalized >2)	Enhancer of basal gene expression? (fold over EV>2)	Within 1Mb of DE gene (gene name)
		Avg	SD	Avg	SD
CYP3A4 Enh (p3A4-362(7836/7208ins))		1.95668	0.0808129	21	1.68251	induced	enhancer
RIR3	chr2: 65252666-65254352	7.8	0.39713	5.7	0.544832	induced	enhancer	no
RIR14	chr11: 102062915-102064357	8.7	0.828762	4	0.486852	induced	enhancer	no
CYP3A4 Enh (p3A4-362(7836/7208ins))		2.7	0.233529	11.7	0.977316	induced	enhancer
CYP3A4 Enh (p3A4-362(7836/7208ins))		2.1	0.165254	22.3	1.12056	induced	enhancer
RIR46	chr6: 52609942-52611507	87.3	10.2401	3.6	0.153912	induced	enhancer	no
CYP3A4 Enh (p3A4-362(7836/7208ins))		2.04908	0.157087	23.3	2.11625	induced	enhancer
RIR55	chr7:99339699-993406345	2.49039	0.081884	13.6	1.47407	induced	enhancer	yes (AASS, CLDN15, CYP3A4, CYP3A43, CYP3A5, CYP3A7, EPHB4)
GLP5	chr2:234672744-234673398	3.84217	0.461976	15	0.509633	induced	enhancer	yes (UGT1A8, UGT1A10, UGT1A9, UGT1A7, UGT1A6, UGT1A5, UGT1A4, UGT1A3, UGT1A1)
CYP3A4 Enh (p3A4-362(7836/7208ins))		1.78925	0.204498	15.6	1.1452	induced	enhancer
RIR7	chr7: 99339411-99341549	1.04526	0.100093	9	1.05246	induced	non-enhancer	yes (CYP3A5, CYP3A7, CYP3A4, CYP3A43)
RIR16	chr12: 105407103-105409379	0.374753	0.0845467	2.4	0.629514	induced	non-enhancer	no
RIR32	chr2: 8382369-8383897	0.694945	0.0105868	2.3	0.438272	induced	non-enhancer	no
RIR33	chr2: 8764762-8766863	0.987908	0.157256	2.8	0.234344	induced	non-enhancer	no
RIR37	chr21: 16314685-16316469	1.07496	0.0614011	3.7	0.176113	induced	non-enhancer	no
GLP1	chr10:96507473-96508107	0.52151	0.0863302	3.9	0.525548	induced	non-enhancer	yes (CYP2C8)
GLP2	chr10:96696182-96696970	0.478814	0.0296146	6.2	0.43814	induced	non-enhancer	yes (CYP2C8)
RIR5	chr4: 88983338-88984920	23.3	1.36671	0.854629	0.0369052	not induced	enhancer	no
RIR6	chr7: 1032138-1033867	5.5	0.322907	0.696482	0.0488882	not induced	enhancer	no
RIR22	chr14: 68986819-68988622	5.3	0.689273	1.47941	0.113171	not induced	enhancer	no
RIR29	chr17: 38227510-38229433	7.2	1.06732	0.855905	0.0857314	not induced	enhancer	no
RIR52	chr10: 97238543-97240286	9	0.992559	0.958817	0.0318037	not induced	enhancer	yes (CYP2C8)
RIR54	chr11: 12823680-12825317	4.1	0.132191	0.775397	0.056653	not induced	enhancer	no
GLP3	chr4:8511063-8511304	4.6	0.0564756	0.728926	0.0456842	not induced	enhancer	no
ApoE		225.3	14.2633	1.05925	0.0651502	not induced	enhancer	no
pGL4.23 EV		1	0.0571718	1	0.128863	not induced	non-enhancer
RIR1	chr11: 74914506-74916216	0.494143	0.0880752	1.57092	0.143143	not induced	non-enhancer	no
RIR2	chr11: 116922939-116925539	0.377052	0.0489223	1.36666	0.193297	not induced	non-enhancer	no
RIR4	chr1: 161275189-161276933	0.307283	0.024065	1.58218	0.164788	not induced	non-enhancer	no
RIR9	chr14: 68939102-68940773	0.630436	0.0119023	1.15819	0.120921	not induced	non-enhancer	no
RIR10	chr20: 49038286-49040955	0.187795	0.0414612	1.18798	0.089927	not induced	non-enhancer	no
RIR11	chr22: 46528047-46529711	1.64377	0.137631	0.625094	0.034263	not induced	non-enhancer	no
RIR12	chr4: 140613179-140614875	0.841901	0.105189	0.813608	0.0478378	not induced	non-enhancer	no
RIR15	chr12: 47357129-47358813	0.299723	0.0217663	1.80514	0.230292	not induced	non-enhancer	no
pGL4.23 EV		1	0.0942435	1	0.0676542	not induced	non-enhancer
RIR17	chr13: 41110115-41111810	0.721639	0.0918942	0.940879	0.172588	not induced	non-enhancer	no
RIR18	chr13: 46013917-46015647	0.453446	0.19552	1.44097	0.085214	not induced	non-enhancer	no
RIR19	chr13: 48774559-48776130	0.972741	0.0646466	1.2688	0.250887	not induced	non-enhancer	no
RIR20	chr13: 99683422-99685044	0.366667	0.0702746	1.76573	0.489736	not induced	non-enhancer	yes(DOCK9)
RIR21	chr13: 103559893-103561605	0.207499	0.0254861	0.835654	0.0342011	not induced	non-enhancer	no
RIR23	chr15: 65346082-65348554	0.277001	0.058396	1.84113	1.42919	not induced	non-enhancer	yes (CD14)
RIR25	chr15: 67401275-67402918	0.394777	0.0612345	1.49005	0.218908	not induced	non-enhancer	yes (OSTBETA)
RIR30	chr1: 8315095-8317241	0.429974	0.112541	0.920868	0.269027	not induced	non-enhancer	no
RIR31	chr19: 10991461-10993061	0.494685	0.0918818	1.22381	0.196616	not induced	non-enhancer	yes (KEAP1)
pGL4.23 EV		1	0.0689037	1	0.0477753	not induced	non-enhancer
RIR34	chr1: 120528984-120530687	0.667557	0.0683105	1.44852	0.574126	not induced	non-enhancer	no
RIR35	chr20: 48441488-48443223	0.720722	0.0674352	1.87614	0.22352	not induced	non-enhancer	no
RIR38	chr1: 156153598-156155431	0.283384	0.0500388	1.20261	0.18571	not induced	non-enhancer	no
RIR39	chr1: 165634659-165636291	0.201436	0.0181134	1.25759	0.0151407	not induced	non-enhancer	no
RIR40	chr1: 9359591-9361181	0.898289	0.0425678	1.03931	0.0772501	not induced	non-enhancer	no
RIR41	chr1: 9506726-9508316	0.340182	0.052791	1.22126	0.0417992	not induced	non-enhancer	yes (PGD)
RIR44	chr5: 139975274-139977155	0.218598	0.0520621	1.25134	0.217788	not induced	non-enhancer	yes (CD14)
RIR47	chr6: 136002048-136003528	0.375411	0.0607136	0.764518	0.0525754	not induced	non-enhancer	no
RIR48	chr7:87157470-87159066	0.59897	0.0305737	1.36159	0.123623	not induced	non-enhancer	yes (ABCB1)
pGL4.23 EV		1	0.065128	1	0.038513	not induced	non-enhancer
RIR53	chr11: 12726799-12728381	0.59633	0.041718	1.43511	0.225234	not induced	non-enhancer	no
GLP4	chr4:188347327-188347621	0.876928	0.0469834	0.98875	0.104819	not induced	non-enhancer	no
pGL4.23 EV		1	0.0881574	1	0.0669942	not induced	non-enhancer
GLP6	chr7:73013630-73014160	0.105464	0.00821216	1.26403	0.210118	not induced	non-enhancer	no
GLP7	chr11:22851274-22851775	0.785916	0.0232377	0.905261	0.0902604	not induced	non-enhancer	no
