# Supplementary material for: Genome-Wide Discovery of Drug-Dependent Human Liver Regulatory Elements
Source: PLoS Genet. 2014 Oct 2;10(10):e1004648. doi: 10.1371/journal.pgen.1004648 (PMC4183418; doi:10.1371/journal.pgen.1004648)
Supplement: Table S8 — The various common haplotypes selected for differential enhancer assays, haplotype enhancer assays results and ANOVA analyses. (XLSX) [file pgen.1004648.s013.xlsx]

## Sheet: Haplotypes Tested
Table S8. The various common haplotypes selected for differential enhancer assays, haplotype enhancer assays results and ANOVA analyses.
RIR7
All haplotypes with >5% frequency in an 1000 genomes population
Label	rs111987843	rs2741872	rs12538820	rs939955
Reference	G	T	G	A
Haplotype1	G	T	A	A
Haplotype2	G	A	G	A
Haplotype5	G	T	G	G
Haplotype3	G	A	A	A
Haplotype4	A	A	G	A
RIR46
All haplotypes with >5% frequency in an 1000 genomes population
Label	rs2207949	rs2207950	rs73742653	rs2207951
Reference	T	A	A	C
Haplotype1	C	G	A	A
Haplotype2	A	T	A	C
Haplotype3	C	G	G	A
GLP1
All haplotypes with >5% frequency in Europeans (the population from the GWAS study)
Label	rs75642445	rs60204155	rs58335703	rs74152356	rs74152357
Reference	C	A	G	T	A
Haplotype1	T	G	G	C	C
Haplotype2	C	A	A	T	A
GLP2
All haplotypes with >5% frequency in Asians and Europeans (the population from the GWAS study)
Label	rs9332092	rs9332093	rs61604699
Haplotype1	C	C	G
Haplotype2	T	G	G
Haplotype3	T	C	A
Reference	T	C	G
GLP5
All haplotypes with >5% frequency in Europeans (the population from the GWAS study)
Label	rs3771341	rs4148325
Haplotype1	A	T
Haplotype2	G	T
Reference	G	C

## Sheet: Variant Screen Summary
Table S8. The various common haplotypes selected for differential enhancer assays, haplotype enhancer assays results and ANOVA analyses.
Vector			Replicates	Average Induction by Rifampin (fold/DMSO)	SD
pGL4.23			9	1	0.0845675
CYP3A4 Enhancer			9	14.2699	8.20178
CYP3A4 Enhancer + XREM			6	19.263	2.25307
ApoE			9	0.858365	0.132019
GLP1.Ref			6	3.49728	1.07341
GLP1.Hap1			3	3.869	0.136683
GLP1.Hap2			3	3.28414	0.554505
GLP2.Ref			6	4.83897	0.300606
GLP2.Hap1			6	5.16379	0.412935
GLP2.Hap2			6	4.78308	0.511669
GLP2.Hap3			6	5.49655	0.659729
GLP5.Ref			6	8.79025	4.42121
GLP5.Hap1			3	7.96998	1.49885
GLP5.Hap2			3	7.33946	2.04493
RIP7.ANC			3	5.1519	0.151776
RIP7.Hap1			3	5.09901	0.587133
RIP7.Hap2			3	6.07948	0.521292
RIP7.Hap3			3	5.28662	0.444273
RIP7.Hap4			3	4.40868	0.12947
RIP7.Hap5			3	5.2886	0.622414
RIP46.Ref			6	2.15511	0.579793
RIP46.Hap1			6	2.70455	0.86253
RIP46.Hap2			6	2.95496	0.741581
RIP46.Hap3			6	4.00947	2.00849

## Sheet: RIR46 Test Results
Table S8. RIR46 haplotype statistical testing results
	Fold induction (Rifampin treated over DMSO)
	Rep1	Rep2	Rep3	Rep4	Rep5	Rep6	Average	SD
Reference	2.12417	2.62871	2.22463	2.1871	1.22075	1.57479	1.99336	0.506741
Haplotype1	2.69643	3.07671	3.37635	2.60989	2.1898	1.55456	2.58396	0.647925
Haplotype2	2.972	3.49884	3.18855	3.29105	2.84343	2.05922	2.97551	0.505146
Haplotype3	4.46381	5.12667	4.05705	3.52724	1.98604	2.20033	3.56019	1.25264
One Way Anova
P value	0.019	Adjusted p-value based on 5 total tests			0.095
P value summary	*
Are means signif. different? (P < 0.05)	Yes
Number of groups	4
F	4.172
R square	0.3849
Bartlett's test for equal variances
Bartlett's statistic (corrected)	5.835
P value	0.1199
P value summary	ns
Do the variances differ signif. (P < 0.05)	No
ANOVA Table	SS	df	MS
Treatment (between columns)	7.825	3	2.608
Residual (within columns)	12.5	20	0.6252
Total	20.33	23
Dunnett's Multiple Comparison Test	Mean Diff.	q	Significant? P < 0.05?	Summary	95% CI of diff
Ref vs Hap1	-0.5906	1.294	No	ns	-1.750 to 0.5691
Ref vs Hap2	-0.9822	2.151	No	ns	-2.142 to 0.1776
Ref vs Hap3	-1.567	3.432	Yes	**	-2.727 to -0.4071
