# Supplementary material for: Genome-Wide Discovery of Drug-Dependent Human Liver Regulatory Elements
Source: PLoS Genet. 2014 Oct 2;10(10):e1004648. doi: 10.1371/journal.pgen.1004648 (PMC4183418; doi:10.1371/journal.pgen.1004648)
Supplement: Table S9 — H3K4me1 and H3K27ac islands identified by alternate analysis in which the rifampin-treated sample was compared directly to the DMSO treatment as reference. (XLSX) [file pgen.1004648.s014.xlsx]

## Sheet: Sheet1
Table S9. H3K4Me1 and H3K27ac islands identified by alternate analysis in which the rifampin-treated sample was compared directly to the DMSO treatment as reference.
Chromatin Mark	Chromosome	Start	End	Peak Val	Peak Center	Nearby Genes
H3K4me1	7	99376200	99394499	27	99388128	CYP3A, CYP3A4
H3K4me1	10	76307700	76313549	15	76309360	ADK
H3K27Ac	1	11895750	11904299	19	11902656	CLCN6, NPPA
H3K27Ac	1	12650700	12682949	45	12668832	DHRS3
H3K27Ac	1	16463700	16486949	49	16470976	EPHA2
H3K27Ac	1	17881500	17927249	54	17907072	ARHGEF10L
H3K27Ac	1	27064800	27073349	25	27066880	ARID1A
H3K27Ac	1	43994250	44026649	46	44011808	PTPRF
H3K27Ac	1	94309800	94314449	33	94313195	MIR760, LOC100288818
H3K27Ac	1	111739800	111748049	36	111743840	DENND2D, LOC100287459
H3K27Ac	1	201448200	201479399	42	201476560	PHLDA3, CSRP1
H3K27Ac	1	237013200	237015449	17	237013792	MTR
H3K27Ac	2	20375700	20426399	60	20379824	SDC1, LOC100131373
H3K27Ac	2	217507350	217524599	18	217519008	IGFBP2
H3K27Ac	2	218752500	218810849	49	218808448	TNS1
H3K27Ac	2	234643050	234663149	30	234655952	UGT1A8, UGT1A10, UGT1A9, UGT1A7, UGT1A6, UGT1A5, UGT1A4, UGT1A3, DNAJB3, UGT1A1
H3K27Ac	2	235881900	235921949	32	235887472	SH3BP4
H3K27Ac	2	237894150	237898199	16	237897488
H3K27Ac	2	240211950	240222599	35	240218720	HDAC4
H3K27Ac	2	241823550	241838849	34	241829248	AGXT, C2orf54
H3K27Ac	3	13299600	13311599	44	13304064
H3K27Ac	3	46965000	46992599	36	46985328	CCDC12
H3K27Ac	3	52203450	52219199	54	52211104
H3K27Ac	3	52229250	52253849	35	52232288	ALAS1, TLR9, TWF2
H3K27Ac	3	127459350	127513499	39	127500032	MGLL
H3K27Ac	4	3826800	3832499	20	3829600
H3K27Ac	4	155578800	155582249	16	155580336
H3K27Ac	5	139012800	139071899	45	139023392	UBE2D2, CXXC5
H3K27Ac	5	146130450	146132549	11	146130560	PPP2R2B
H3K27Ac	5	172257300	172354649	50	172260512	ERGIC1
H3K27Ac	5	179243550	179261249	49	179247392	MGAT4B, SQSTM1, C5orf45
H3K27Ac	6	36642750	36657149	45	36647248	CDKN1A
H3K27Ac	6	43876500	43892699	35	43882528	LOC100132354
H3K27Ac	6	88376400	88386449	27	88381344	ORC3L, AKIRIN2
H3K27Ac	6	159675750	159679349	12	159676725	FNDC1
H3K27Ac	7	5456850	5471399	44	5469440	TNRC18, LOC100133305, LOC100129484
H3K27Ac	7	75543450	75581249	40	75545536	POR, SNORA14A
H3K27Ac	7	99258300	99283499	40	99276992	CYP3A, CYP3A5
H3K27Ac	7	99336300	99342149	41	99340832	CYP3A, CYP3A7
H3K27Ac	7	99359850	99367949	12	99363616	CYP3A, CYP3A4
H3K27Ac	7	99373950	99395849	33	99389856	CYP3A, CYP3A4
H3K27Ac	7	99417150	99433349	36	99421808	CYP3A, CYP3A43
H3K27Ac	7	155634750	155637449	13	155636672
H3K27Ac	8	24429750	24434999	26	24432896
H3K27Ac	8	127416600	127419449	27	127417536
H3K27Ac	8	144658350	144683999	35	144660720	C8orf73, NAPRT1, EEF1D, TIGD5, PYCRL
H3K27Ac	9	17132400	17143049	33	17135360	CNTLN
H3K27Ac	9	17204100	17208599	19	17206304	CNTLN
H3K27Ac	9	37974600	38071049	48	38016368	SHB
H3K27Ac	9	114887850	114892199	18	114888576	SUSD1
H3K27Ac	9	136737600	136763999	46	136747168	VAV2
H3K27Ac	9	137210250	137284799	47	137220992	RXRA
H3K27Ac	9	137285400	137337899	26	137298848	RXRA
H3K27Ac	10	5685150	5698199	48	5687536	ASB13
H3K27Ac	10	45449700	45481949	43	45473376	RASSF4, C10orf10
H3K27Ac	10	80823900	80850449	31	80829536	LOC283050, ZMIZ1
H3K27Ac	10	96875100	96885599	24	96877504
H3K27Ac	11	823350	845549	38	833984	PNPLA2, EFCAB4A, CD151, POLR2L, TSPAN4
H3K27Ac	11	70861950	70865699	32	70863648
H3K27Ac	11	74860800	74890799	51	74870592	SLCO2B1
H3K27Ac	11	76469250	76520249	58	76481184	TSKU
H3K27Ac	12	26144700	26145899	14	26145216	RASSF8
H3K27Ac	12	111497250	111526199	41	111512704	CUX2
H3K27Ac	12	122063850	122068949	32	122065184	ORAI1
H3K27Ac	12	122226000	122255399	44	122235424	TMEM120B, RHOF, LOC100287344, LOC338799, SETD1B
H3K27Ac	14	95760000	95789399	47	95773696	CLMN
H3K27Ac	14	103451250	103454999	22	103453840	CDC42BPB
H3K27Ac	14	104551200	104562899	34	104553456	ASPG
H3K27Ac	15	31615950	31669799	26	31619488	KLF13
H3K27Ac	15	48974700	48975749	8	48975440
H3K27Ac	15	74492100	74495699	14	74493152	STRA6
H3K27Ac	16	682500	701399	49	686560	RAB40C, WFIKKN1, C16orf13, LOC100287175, LOC100130285, C16orf14, WDR90, LOC100131582
H3K27Ac	16	2072550	2094149	41	2086240	NPW, SLC9A3R2, NTHL1, TSC2
H3K27Ac	16	2196600	2213999	43	2203200	RAB26, SNORD60, TRAF7
H3K27Ac	16	4722600	4748849	44	4729792	MGRN1, NUDT16L1, ANKS3
H3K27Ac	16	12735450	12751049	39	12738272	CPPED1
H3K27Ac	16	52326900	52333349	18	52331392
H3K27Ac	16	56360400	56362349	9	56362016	GNAO1
H3K27Ac	16	89312250	89314799	21	89313504
H3K27Ac	17	6598050	6620699	34	6616256	SLC13A5
H3K27Ac	17	17707050	17750099	47	17743296	RAI1, LOC100289553, SREBF1, MIR33B, TOM1L2
H3K27Ac	17	26583750	26588549	37	26585536
H3K27Ac	17	27470550	27500249	54	27482160	MYO18A
H3K27Ac	17	75290700	75331199	42	75319552	SEPT9
H3K27Ac	17	75397950	75434099	34	75420656	SEPT9
H3K27Ac	17	75443400	75463499	28	75446336	SEPT9
H3K27Ac	17	80033550	80078999	45	80064096	DUS1L, FASN, CCDC57
H3K27Ac	18	71879850	71960699	57	71897440	CYB5A
H3K27Ac	19	1162800	1186499	39	1169424	SBNO2
H3K27Ac	19	1236900	1280849	48	1269904	STK11, LOC100287331, C19orf26, ATP5D, MIDN, C19orf23, CIRBP, C19orf24, EFNA2
H3K27Ac	19	2160000	2174999	36	2169440	AP3D1, DOT1L
H3K27Ac	19	3356400	3391199	43	3367872	NFIC
H3K27Ac	19	3391800	3435599	52	3409184	NFIC
H3K27Ac	19	4048950	4068599	50	4061152	LOC100132636, ZBTB7A
H3K27Ac	19	4363350	4395599	38	4389056	MPND, SH3GL1, CHAF1A
H3K27Ac	19	7978050	7986299	42	7984928	MAP2K7, LOC645781, SNAPC2, CTXN1, TIMM44
H3K27Ac	19	33715050	33718499	7	33717024	SLC7A10
H3K27Ac	19	33764100	33778949	53	33767456
H3K27Ac	19	33780300	33799499	38	33787696	CEBPA, LOC80054
H3K27Ac	19	35684550	35689049	26	35686752
H3K27Ac	19	45237450	45263249	54	45242613	BCL3
H3K27Ac	19	46007850	46019849	42	46010480	RTN2, FLJ40125, LOC100287120, VASP
H3K27Ac	20	1781700	1786199	14	1783856
H3K27Ac	20	43964250	43980149	51	43972848	SDC4
H3K27Ac	20	52717200	52736249	35	52724352
H3K27Ac	20	60924450	60947549	50	60933280	LAMA5
H3K27Ac	22	18242400	18266999	38	18252320	BID, C22orf37, MICAL3
H3K27Ac	22	20189250	20202749	44	20190992	LOC150197
H3K27Ac	22	30890100	30894899	20	30893952	SEC14L4
H3K27Ac	22	37405050	37434149	51	37429952	C22orf33, TST, MPST
H3K27Ac	22	45724200	45727499	19	45725472	FAM118A, LOC100289317
H3K27Ac	22	46969800	46978799	32	46971437
